# Supplementary material for: Age‐dependent changes in the gut microbiota and serum metabolome correlate with renal function and human aging
Source: Aging Cell. 2023 Nov 27;22(12):e14028. doi: 10.1111/acel.14028 (PMC10726799; doi:10.1111/acel.14028)
Supplement: Supplementary file 1 — Table S1. Table S2. Table S3. Table S4. Table S5. Table S6. Table S7. Table S8. Table S9. Table S10. Table S11. Table S12. Table S13. Table S14. Table S15. Table S16. [file ACEL-22-e14028-s002.xlsx]

## Sheet: Supplementary Table 1
Supplementary Table 1. Summary of host data from the Guangxi longevity, Yunnan aging and Japan aging cohorts.
Guangxi-longevity cohort																												Yunnan-longevity cohort				Japan-aging cohort
sample	gender	Age	hight	weight	smoke	drink	tea	BMI	SBP	DBP	Val	Ile	Leu	hsCRP	SOD	UREA	CREA	UA	CHOL	TG	HDL	LDL	HCY	BHB	C Peptide	eGFR		sample	gender	Age		Sample	Group	Age	Gender
S1001	2	97	142	35	0	0	1	17.3577	125	70	258.593	77.622	153.098	0.62	108	8.37	81.3	440	4.41	0.96	1.37	2.54	18	0.03	3.5	52.4467		K001	1	22		KeioHC_W	Young_control	47	female
S1002	2	67	152	58	0	0	1	25.1039	150	110	219.821	68.367	113.933	1.75	99	16.4	153.7	523	4.83	3.41	1.1	3.08	21	0.03	8.87	29.9814		K002	1	25		KeioHC_U	Young_control	47	male
S1004	1	100	170	46	0	0	1	15.917	130	80	277.223	89.247	163.572	0.48	106	7.85	73.6	429	4.83	2.29	1.29	2.71	25	0.09	7.06	72.1519		K003	2	26		KeioHC_K2	Young_control	35	female
S1007	1	104	175	47	1	0	0	15.3469	130	80	331.914	91.74	160.488	1.71	117	8.17	79.5	458	4.62	0.98	1.28	3.01	17	0.02	6.21	67.9638		K004	2	27		KeioHC_I2	Young_control	35	male
S1012	1	96	177	50	1	0	0	15.9597	135	75	207.311	76.969	147.482	10.79	98	5.27	42.6	436	4.02	1.1	1.1	2.59	32	0.12	1.95	92.9125		K005	2	28		KeioHC_18	Young_control	22	male
S1015	2	101	146	50	0	0	0	23.4566	128	90	209.931	68.322	106.293	1.39	98	5.16	62.3	465	4.13	1.58	1.21	2.65	20	0.03	5.61	70.3523		K006	1	28		KeioHC_17	Young_control	23	male
S1016	2	103	152	35	0	0	0	15.1489	142	72	172.703	43.976	70.915	0.49	115	5.46	37.2	184	3.97	1.31	1.31	2.09	14	0.02	7.81	82.6053		K007	1	29		KeioHC_15	Young_control	21	male
S1017	2	101	145	39	NA	1	0	18.5493	120	70	210.001	59.885	125.63	0.38	121	4.9	47	440	4.79	2.41	1.42	2.59	16	0.06	4.07	77.5707		K008	1	29		KeioHC_14	Young_control	23	female
S1019	2	105	152	47	0	0	0	20.3428	140	70	NA	NA	NA	NA	NA	NA	NA	NA	NA	NA	NA	NA	NA	NA	NA	NA		K009	2	29		KeioHC_13	Young_control	22	male
S1022	2	98	140	48	0	0	0	24.4898	128	70	NA	NA	NA	NA	NA	NA	NA	NA	NA	NA	NA	NA	NA	NA	NA	NA		K010	2	33		KeioHC_12	Young_control	35	male
S1023	1	97	168	31	1	1	0	10.9836	124	64	229.81	67.15	131.343	10.68	92	7.9	67.6	349	5.16	1.34	1.34	3.32	22	0.15	1.46	76.3102		K011	2	35		KeioHC_11	Young_control	22	female
S1025	1	93	150	40	0	0	1	17.7778	110	70	NA	NA	NA	NA	NA	NA	NA	NA	NA	NA	NA	NA	NA	NA	NA	NA		K012	2	35		KeioHC_10	Young_control	54	female
S1026	2	91	140	40	0	0	1	20.4082	130	80	178.683	46.269	99.012	10.53	111	6.29	55.1	293	6.86	1.06	1.55	4.89	15	0.05	3.12	78.9745		K013	1	37		KeioHC_9	Young_control	22	male
S1027	2	94	146	35	0	0	0	16.4196	120	88	NA	NA	NA	NA	NA	NA	NA	NA	NA	NA	NA	NA	NA	NA	NA	NA		K014	1	39		KeioHC_7	Young_control	22	male
S1028	1	61	168	60	0	1	0	21.2585	140	90	234.491	97.138	118.906	0.24	97	5.6	67.9	268	6.31	4.88	0.94	4.38	13	0.03	8.36	98.0887		K015	2	40		KeioHC_6	Young_control	22	male
S1029	2	93	145	35	0	0	0	16.6468	150	92	187.022	51.676	89.764	1.03	122	6.15	66.7	336	6.11	1.22	2.11	3.46	17	0.03	2.97	68.5255		K016	1	40		KeioHC_5	Young_control	22	male
S1031	1	92	157	47	1	0	0	19.0677	130	78	213.435	53.965	102.009	1.48	97	8.39	86.8	388	4.72	1.31	1.43	2.82	23	0.03	10.46	66.5906		K017	1	44		KeioHC_4	Young_control	21	male
S1033	1	94	165	46	1	0	0	16.8962	140	84	197.942	54.638	95.003	1.44	108	8.39	99.6	413	3.29	0.64	0.92	1.91	39	0.03	7.79	55.6015		K018	1	44		KeioHC_3	Young_control	22	male
S1036	2	93	148	43	0	0	0	19.6311	145	83	154.109	40.479	73.058	1.01	96	6.45	92.5	289	3.93	1.12	1.51	1.97	21	0.02	5.9	46.1482		K019	2	44		KeioHC_2	Young_control	21	male
S1037	2	94	149	40	0	0	0	18.0172	128	74	258.044	67.394	128.029	3.44	100	9.99	80.7	368	4.97	1.75	1.29	3.45	21	0.03	20.18	54.0455		K020	2	44		KeioHC_126	Young_control	42	male
S2001-1	2	104	143	33.5	0	0	1	16.3822	165	80	165.025	48.199	87.869	10.65	100	11.19	143.6	292	3.81	0.88	1.33	1.89	26	0.11	3.13	25.0994		K021	1	60		KeioHC_124	Young_control	35	male
S2004	2	71	152	55.8	0	0	1	24.1517	145	65	315.886	76.325	139.992	1.01	110	8.64	73.2	535	6.39	5.84	1.33	4.13	15	0.14	7.18	71.4732		K022	2	61		KeioHC_123	Young_control	29	female
S2006	1	67	160	47.5	1	1	0	18.5547	140	80	213.492	54.837	92.399	0.48	105	6.15	60.2	291	4.27	1.22	0.91	2.84	10	0.03	4.53	98.8107		K023	1	61		KeioHC_122	Young_control	33	male
S2007	2	89	140	36.2	0	0	2	18.4694	165	80	245.624	88.395	134.567	0.84	138	5.29	56.5	260	4.96	1.57	1.33	3.16	15	0.03	5.68	78.8774		K024	1	62		KeioHC_121	Young_control	35	male
S2009	2	53	160	61.6	0	0	0	24.0625	120	70	NA	NA	NA	NA	NA	NA	NA	NA	NA	NA	NA	NA	NA	NA	NA	NA		K025	2	62		KeioHC_120	Young_control	34	female
S2010	1	66	160	51.3	1	1	1	20.0391	170	90	243.196	62.455	115.449	0.46	120	5.62	70.3	286	4.92	2.12	1.22	3.26	16	0.03	3.82	93.3606		K026	1	62		KeioHC_119	Young_control	29	male
S2011	1	52	160	60	1	1	0	23.4375	130	75	260.23	75.522	124.836	0.71	108	4.3	79.1	346	5.24	1.7	1.04	3.78	13	0.04	2.01	98.1335		K027	1	63		KeioHC_118	Young_control	23	male
S2014	1	86	160	48	1	1	1	18.75	120	80	217.471	52.627	101.66	3.35	111	6.08	84.1	476	3.37	0.81	1.17	0.67	24	0.03	11.44	72.1622		K028	2	64		KeioHC_117	Young_control	55	female
S2015	2	96	130	37.2	0	0	1	22.0118	160	90	175.852	53.304	104.598	0.72	98	11.29	119.6	499	3.45	0.64	1.15	1.93	22	0.17	4.58	33.1201		K029	2	64		KeioHC_116	Young_control	55	female
S2016	2	102	148	40	0	0	0	18.2615	130	70	202.913	57.955	116.552	10.82	68	9.87	115.7	414	4.83	1.02	1.08	3.25	18	0.03	2.98	33.0517		K030	2	64		KeioHC_115	Young_control	42	male
S2017	1	65	168	51	1	1	0	18.0697	NA		191.077	52.251	109.09	1.38	115	4.44	67.3	268	5.95	0.64	1.19	4.67	13	0.03	4.57	95.7196		K031	1	64		KeioHC_114	Young_control	30	male
S2019	2	103	146	41.2	0	0	1	19.3282	135	60	222.374	74.621	120.136	8.87	95	8.39	189.7	437	5.08	2.64	1.15	3.34	27	0.02	6.57	18.0522		K032	2	66		KeioHC_113	Young_control	36	male
S2020	1	75	157	64	1	1	0	25.9645	140	75	311.087	79.764	135.213	0.59	108	6.68	109.6	374	5.27	3.27	0.94	3.67	60	0.03	8.5	56.5999		K033	1	67		KeioHC_112	Young_control	40	male
S2025	1	103	145	53.5	0	1	1	25.4459	165	90	227.291	66.649	121.258	0.68	105	5.16	72.9	364	4.77	1.72	1.17	3.1	20	0.03	6.18	70.9254		K034	2	67		KeioHC_111	Young_control	50	male
S2027	1	47	165	51	1	1	0	18.7328	125	80	237.43	67.183	129.986	0.46	133	5.04	65	391	5.39	2.32	1.12	3.7	9	0.02	5.37	110.185		K035	1	67		KeioHC_110	Young_control	34	female
S2028	1	92	152	36.2	1	1	1	15.6683	135	60	180.156	51.01	93.299	5.97	100	6.75	89.2	408	2.77	0.67	1.02	1.32	19	0.07	2.3	64.4306		K036	1	67		KeioHC_109	Young_control	31	female
S2031	2	91	137	42.5	0	0	0	22.6437	190	80	223.997	73.153	118.17	4.5	78	7.24	92.9	342	6.07	1.79	1.45	4.06	23	0.04	3.15	46.5577		K037	2	68		KeioHC_108	Young_control	39	male
S2034	1	65	150	57.1	0	0	2	25.3778	170	85	245.585	56.095	119.407	0.22	101	6.27	72.7	341	4.43	3.86	1.44	2.14	15	0.03	7.23	92.7301		K038	2	68		KeioHC_107	Young_control	24	male
S2035	2	55	151	57.8	0	0	0	25.3498	140	80	235.7	57.894	NA	0.41	124	6.64	57.3	282	6.07	1.75	1.33	3.72	18	0.08	2.91	100.397		K039	1	68		KeioHC_106	Young_control	23	male
S2036	2	91	148	30.3	0	0	0	13.8331	180	90	143.157	41.727	63.978	1.28	100	5.32	67.7	299	4.06	0.74	1.74	1.7	26	0.05	3.03	68.2559		K040	2	69		KeioHC_105	Young_control	37	male
S2037	1	61	161	51.7	1	1	0	19.9452	135	70	187.896	52.84	108.768	0.68	114	6.43	70.6	243	3.72	0.59	1.35	1.96	17	0.17	1.08	96.5289		K041	2	70		KeioHC_104	Young_control	40	male
S3001	2	100	140	43	0	0	0	21.9388	120	65	178.603	64.049	88.705	10.82	99	7.01	102.9	466	3.12	1	0.74	1.86	27	0.13	2.43	38.6238		K042	2	70		KeioHC_103	Young_control	30	male
S3002	2	39	158	59.2	0	0	0	23.7141	124	80	260.502	75.625	151.495	1.25	149	3.31	50.5	360	5.84	2.99	0.95	4.23	7	0.04	11.54	117.107		K043	2	71		KeioHC_102	Young_control	33	male
S3006	2	97	145	38	0	0	0	18.0737	144	86	185.885	56.598	90.834	9.8	100	4.81	62.2	370	4.09	1.54	1.28	2.34	19	0.02	5.31	72.4978		K044	2	71		KeioHC_101	Young_control	33	male
S3007	1	57	162	48.7	0	0	0	18.5566	138	80	185.414	55.163	108.571	1.94	125	4.95	68	231	4.98	0.94	1.36	3.15	11	0.02	3.74	100.823		K045	2	72		IF_188	Centenarian	100+	female
S3014	2	99	138	41	0	0	0	21.5291	150	82	210.173	57.023	114.565	6.11	114	4.92	59.1	430	5.55	1.45	1.06	4.07	21	0.13	2.39	72.4464		K046	1	72		IF_187	Centenarian	100+	female
S3015	2	35	157	53	0	0	0	21.5019	100	80	182.44	43.829	89.212	0.59	146	4.74	46.5	293	3.27	0.9	1.05	1.7	8	0.03	8.08	123.759		K047	1	72		IF_185	Centenarian	100+	female
S3017	2	103	142	41.6	0	0	0	20.6308	150	80	280.722	80.568	130.096	1.11	105	7.33	68.1	411	6.58	2.56	1.22	4.89	16	0.02	13.98	62.2928		K048	2	72		IF_184	Centenarian	100+	female
S3018	1	58	168	66	1	1	0	23.3844	140	90	234.674	59.118	115.573	0.51	125	6.2	69	307	6.25	1.17	1.78	4.08	12	0.12	1.1	99.5181		K049	1	72		IF_183	Centenarian	100+	female
S3020	1	49	164	55.5	1	1	0	20.635	138	85	253.418	64.38	123.302	0.51	136	4.79	68.3	369	5.62	1.07	1.57	3.73	12	0.04	6.84	106.458		K050	1	73		IF_182	Centenarian	100+	female
S3021	2	102	146	45.5	0	0	0	21.3455	142	70	277.654	104.284	184.399	1.48	96	10.5	120.4	498	5.31	3.02	0.98	3.35	20	0.03	10.31	31.4982		K051	1	73		IF_180	Centenarian	100+	female
S3022	1	79	155	50	1	1	0	20.8117	124	60	268.051	92.017	131.928	0.43	114	8.66	94.7	439	4.37	1.3	1.03	2.94	13	0.03	9.01	65.6653		K052	1	73		IF_179	Centenarian	100+	female
S3023	1	47	165	70	1	1	1	25.7117	128	75	218.592	77.374	139.885	6.65	130	7.03	88	477	5.36	1.16	1.18	3.87	12	0.03	15.14	89.8437		K053	2	74		IF_178	Centenarian	100+	female
S3024	2	103	145	36.3	0	0	0	17.2652	120	82	141.626	41.09	85.841	0.54	114	8.69	84.7	273	5.71	0.8	1.43	3.76	22	0.05	2.27	47.8522		K054	1	74		IF_177	Centenarian	100+	female
S3025	1	77	158	53.8	0	0	0	21.551	154	102	189.342	52.97	101.329	0.45	115	5.18	87.4	286	6.99	1.17	1.7	4.82	20	0.1	2.71	73.3766		K055	2	74		IF_176	Centenarian	100+	female
S3026	1	101	153	46.7	1	1	0	19.9496	160	86	230.537	73.209	128.366	10.63	102	6.71	81.8	310	4.31	1.09	0.95	3.15	19	0.04	9.64	67.1596		K056	2	75		IF_175re	Centenarian	100+	female
S3029	1	68	166.5	72	1	1	0	25.9719	152	92	250.088	85.536	146.866	5.7	107	10.06	131.9	548	5.78	2.94	1.45	3.74	17	0.04	8.07	47.5254		K057	1	76		IF_173	Centenarian	100+	female
S3031	1	31	175	66	1	1	1	21.551	128	88	163.605	50.355	95.504	0.49	137	6.73	78.4	329	4.81	2.23	0.86	3.4	14	0.1	1.66	114.148		K058	1	76		IF_171	Centenarian	100+	female
S3032	2	97	140	50.3	0	0	0	25.6633	128	82	244.437	76.694	133.027	1.16	89	10.45	66.2	313	5.32	2.05	1.53	3.23	18	0.04	10.05	67.2357		K059	2	77		IF_170	Centenarian	100+	female
S3033	1	57	160	47.2	0	0	0	18.4375	122	86	326.435	94.106	169.033	0.38	130	4.95	64.4	228	5.29	1.28	1.82	2.99	11	0.04	6.24	103.103		K060	1	79		IF_169	Centenarian	100+	female
S3035	1	39	158	45	1	1	0	18.026	108	70	217.369	70.836	119.161	2.19	116	5.53	49.2	259	5.65	5.61	1.05	3.56	16	0.08	3.16	130.692		K061	2	80		IF_167	Centenarian	100+	female
S4001	2	99	134	36.8	0	0	0	20.4945	180	80	203.439	59.058	109.388	6.42	102	8.19	64.5	341	4.84	0.65	1.44	2.94	18	0.22	1.17	67.9372		K062	2	80		IF_166	Centenarian	100+	female
S4002	1	95	148	43.2	0	0	0	19.7224	148	67	252.502	76.732	136.324	10.5	105	6.22	73.4	344	3.9	1.05	1.1	2.33	19	0.02	7.32	74.8148		K063	1	80		IF_165	Centenarian	100+	female
S4009	1	97	145	32	0	1	1	15.22	148	75	267.845	62.223	126.895	1	119	5.02	66.8	396	4.9	1.88	1.62	2.73	21	0.01	5.33	76.6846		K064	2	80		IF_164re	Centenarian	100+	female
S4010	1	62	161	63.9	0	1	0	24.6518	135	61	NA	NA	NA	NA	NA	NA	NA	NA	NA	NA	NA	NA	NA	NA	NA	NA		K065	1	80		IF_163	Centenarian	100+	female
S4012	2	95	156	NA	0	0	0	NA	140	60	233.877	61.206	98.687	0.35	109	8.91	103.1	310	3.98	1.47	1.28	2.2	39	0.02	10.46	39.9107		K066	1	80		IF_162	Centenarian	100+	female
S4014	2	96	142	37.4	0	0	0	18.5479	180	90	247.051	75.168	126.4	0.99	116	6.61	61.6	394	4.99	1.34	1.13	3.42	23	0.12	2.6	73.5021		K067	1	81		IF_161	Centenarian	100+	female
S4015	1	54	162	55	1	1	0	20.9572	130	80	245.353	81.443	140.098	1.1	124	4.86	98.5	406	4.25	1.85	1.4	2.92	25	0.08	6.02	74.6359		K068	2	81		IF_160	Centenarian	100+	female
S4018	2	97	149	56	0	1	0	25.2241	144	79	NA	NA	NA	0.87	103	5.6	79.5	399	5.1	1.38	1.6	2.33	22	0.05	3.48	53.8857		K069	2	81		IF_159	Centenarian	100+	female
S4019	1	62	161	96	0	0	0	37.0356	137	86	312.279	103.284	169.41	4.1	119	7.38	76	544	5.28	4.11	1	3.76	16	0.08	17.81	92.9924		K070	1	81		IF_158	Centenarian	100+	female
S4020	2	104	144	NA	0	0	0	NA	131	67	NA	NA	NA	2.1	118	5.78	102	436	5.48	1.92	1.48	2.59	19	0.04	7.99	37.9546		K071	1	82		IF_157	Centenarian	100+	female
S4022	1	94	152	44.6	0	0	0	19.304	151	77	239.97	71.941	127.105	0.92	116	9.2	137.3	334	4.28	0.93	1.24	2.69	30	0.04	3.78	37.7171		K072	2	84		IF_156	Centenarian	100+	female
S4023	2	94	144	NA	0	0	0	NA	155	78	NA	NA	NA	NA	NA	NA	NA	NA	NA	NA	NA	NA	NA	NA	NA	NA		K073	2	84		IF_155	Centenarian	100+	female
S4024	1	53	156	49.4	0	1	0	20.2991	132	76	248.383	74.202	127.929	0.29	138	9.74	100.4	310	4.97	1.04	1.96	2.3	16	0.07	1.27	73.4458		K074	1	84		IF_154rewa	Centenarian	100+	female
S4025	1	94	155	56.4	1	1	0	23.4755	157	89	NA	NA	NA	NA	NA	NA	NA	NA	NA	NA	NA	NA	NA	NA	NA	NA		K075	1	84		IF_153	Centenarian	100+	male
S4026	2	96	136	39.4	0	0	0	21.3019	164	72	NA	NA	NA	2.19	108	10.16	61.6	284	5.57	0.86	1.84	3.19	26	0.04	7	73.5021		K076	1	84		IF_151	Centenarian	100+	female
S4027	1	77	157	44.6	1	1	0	18.094	131	60	190.997	57.61	108.636	10.79	119	7.19	73.1	307	4.36	0.69	1.17	2.9	29	0.03	7.1	85.0418		K077	2	85		IF_150	Centenarian	100+	female
S4029	2	91	144	42.8	0	0	0	20.6404	183	76	236.455	69.896	117.727	0.39	104	5.66	81.6	382	5.83	1.71	1.19	4.23	17	0.04	6.43	54.4614		K078	2	85		IF_149	Centenarian	100+	female
S4030	1	90	153	60	1	1	0	25.6312	150	72	212.004	55.073	103.557	1.95	106	5.04	72.4	366	5.54	1.43	2.36	2.56	21	0.03	10.48	77.9274		K079	2	85		IF_148	Centenarian	100+	female
S4031	2	93	144	34.4	0	0	0	16.5895	168	69	219.845	72.908	135.691	0.97	96	5.06	92	324	5.44	1.2	1.24	3.67	24	0.02	5.06	46.4516		K080	1	86		IF_145	Centenarian	100+	female
S5001	2	97	144	51	0	0	1	24.5949	110	70	197.456	60.699	96.462	2.4	110	4.32	59.4	464	6.05	1.89	1.25	4.41	17	0.04	8.43	73.8661						IF_143	Centenarian	100+	female
S5002	2	102	160	35	0	1	0	13.6719	136	82	211.584	63.649	99.211	1.12	95	5.9	74.5	376	5.02	3.28	1.36	2.87	23	0.03	4.16	56.2765						IF_140	Centenarian	100+	female
S5003	1	63	168	56.6	0	1	0	20.0539	130	84	205.251	50.072	99.483	0.7	135	4.81	68.3	340	4.64	0.81	1.36	2.87	10	0.03	8.09	96.487						IF_139	Centenarian	100+	female
S5004	1	44	164	72.2	1	1	2	26.8441	118	78	320.531	76.208	154.856	1.22	103	3.7	51.5	384	6.67	7.07	1.01	4.44	14	0.05	7.4	123.834						IF_138	Centenarian	100+	female
S5005	2	100	140	31.5	0	0	0	16.0714	130	90	300.085	115.701	202.082	2.02	90	6.98	76.4	426	4.6	0.98	1.43	2.78	24	0.11	3.11	55.3612						IF_137	Centenarian	100+	male
S5006	1	61	168	51.4	0	0	0	18.2115	128	84	272.106	61.604	124.866	0.95	159	4.14	64.9	312	5.18	2.19	1.15	3.57	15	0.03	3.87	99.9279						IF_136	Centenarian	100+	female
S5007	2	60	150	45.5	0	0	0	20.2222	132	80	295.241	81.311	133.11	0.42	150	5.78	121.5	297	5.17	1.49	1.09	3.6	15	0.03	13.39	41.8449						IF_135	Centenarian	100+	female
S5008	2	99	135	31	0	1	0	17.0096	156	70	247.74	103.069	162.63	10.73	94	6.94	76.1	255	3.65	0.7	1.38	1.78	19	0.02	10.62	55.6252						IF_134	Centenarian	100+	female
S5009	1	80	157	70.2	1	1	1	28.4799	150	90	322.252	103.056	185.593	6.94	115	5.71	91.6	513	5.5	1.13	1.16	3.99	19	0.04	12.47	67.883						IF_133	Centenarian	100+	female
S5010	1	54	159	61.7	1	1	2	24.4057	150	96	264.738	65.058	128.681	0.51	122	6.29	59	349	5.64	0.99	1.55	3.62	13	0.03	4.86	109.159						IF_132	Centenarian	100+	female
S5011	2	55	158	59.6	0	0	0	23.8744	116	72	274.159	75.717	137.673	0.67	124	4.39	41.3	169	5.48	2.07	1.1	3.66	9	0.05	10.12	111.816						IF_131	Centenarian	100+	female
S5012	1	111	142	36.2	0	0	0	17.9528	130	80	177.282	45.815	80.041	3.5	110	7.38	97.7	340	4.17	0.56	1.18	2.65	24	0.02	5.85	50.5053						IF_130	Centenarian	100+	female
S5013	1	68	150	46.8	0	1	2	20.8	130	80	NA	NA	NA	NA	NA	NA	NA	NA	NA	NA	NA	NA	NA	NA	NA	NA						IF_129	Centenarian	100+	female
S5014	2	58	139	37.2	0	0	0	19.2537	120	80	222.817	78.018	126.085	1.31	123	3.45	58.8	386	4.02	1.63	1.21	2.38	57	0.15	4.49	97.471						IF_128	Centenarian	100+	female
S5016	2	95	144	33.7	0	0	0	16.2519	170	110	238.097	53.282	110.78	0.42	101	6.8	89.9	272	5.55	1.4	1.41	3.72	23	0.04	4.8	47.1003						IF_127	Centenarian	100+	male
S5017	1	96	161	51.6	0	1	0	19.9066	130	86	229.157	64.589	116.444	3.48	106	9.08	102.8	394	4.79	0.87	1.3	3.13	25	0.09	5.86	52.7692						IF_126	Centenarian	100+	male
S5019	2	101	143	34.9	0	0	0	17.0668	138	78	251.122	76.951	148.928	0.67	107	5.43	60.9	296	4.79	0.98	1.57	2.74	13	0.03	14.34	71.2326						IF_125	Centenarian	100+	female
S5020	2	68	152	50.5	0	0	2	21.8577	138	80	302.519	83.479	183.974	10.62	121	3.49	63.1	267	6.05	2.77	1.66	3.78	15	0.02	9.47	87.3482						IF_124	Centenarian	100+	female
S5021	1	73	158	55.9	1	1	2	22.3922	150	80	292.948	94.448	177.917	0.47	132	5.09	75.1	375	5.64	1.58	1.82	3.25	13	0.08	5.73	86.5						IF_123	Centenarian	100+	female
S5022	2	76	149	37.4	0	0	0	16.8461	156	96	228.246	66.612	135.546	0.98	150	5.8	70.9	251	5.22	1.1	1.93	2.85	13	0.03	9.62	71.7219						IF_122	Centenarian	100+	female
S5023	1	47	164	69.9	1	1	2	25.989	118	70	303.627	76.544	160.568	1.09	124	4.6	70.4	392	5.1	3.31	0.92	3.66	10	0.03	14.78	106.629						IF_121wa	Centenarian	100+	female
S5025	2	97	137	48	0	0	0	25.5741	120	70	210.173	47.2	96.073	3.66	119	5.48	66.3	251	4.22	0.93	1.46	2.26	21	0.03	1.89	67.1132						IF_118	Centenarian	100+	female
S5026	1	65	168	83.5	0	1	2	29.5848	140	80	279.081	63.037	121.132	1.32	110	3.68	64.9	393	4.22	2.96	0.96	2.78	19	0.02	4.19	97.1592						IF_117	Centenarian	100+	female
S5027	1	43	164	77.3	0	1	0	28.7403	140	96	287.003	99.36	157.379	0.3	140	5.83	80.5	275	3.99	0.94	1.4	2.21	14	0.03	5.64	102.911						IF_116	Centenarian	100+	female
S5029	2	94	142	36	0	0	0	17.8536	120	68	264.443	66.32	156.042	5.46	92	7.97	82.8	400	5.51	1.51	1.46	3.48	17	0.03	11.56	52.3927						IF_115	Centenarian	100+	female
S5030	1	54	170	61	1	1	0	21.1073	118	80	251.117	90.491	174.244	0.43	150	5.92	69.2	364	4.18	1.18	1.49	2.25	13	0.23	1.5	102.232						IF_114	Centenarian	100+	female
S5031	1	98	155	66	0	0	0	27.4714	120	80	257.205	66.897	115.211	0.42	86	7.88	111.9	395	4.54	1.43	1.05	3.06	27	0.03	6.99	46.3065						IF_112	Centenarian	100+	female
S5033	2	103	140	32.8	0	0	0	16.7347	170	70	169.368	56.777	94.911	10.48	105	4.25	22.8	238	3.6	1.27	1.33	1.8	14	0.03	3.23	97.0412						IF_111	Centenarian	100+	male
S5034	2	101	133	27.8	0	0	0	15.716	142	72	207.149	48.279	97.485	0.25	120	7.4	85.7	170	5.39	2.45	1.13	3.2	28	0.02	3.69	47.8455						IF_110	Centenarian	100+	female
S5035	1	25	165	56.9	0	1	2	20.8999	122	80	307.338	87.723	154.068	0.77	142	3.1	62.7	425	5.02	3.23	1.09	3.39	21	0.04	2.31	130.518						IF_109	Centenarian	100+	female
S5036	2	22	166	47	0	0	0	17.0562	100	70	309.428	111.661	191.278	0.37	168	4.05	51.3	351	3.51	0.75	1.32	1.66	8	0.03	1.76	131.28						IF_108	Centenarian	100+	female
S5038	1	72	161	42	0	1	0	16.2031	110	64	258.442	74.477	139.366	1.23	121	7.31	114.4	229	4.36	1.14	1.52	2.36	21	0.03	4.18	54.886						IF_107	Centenarian	100+	female
S5039	2	78	150	37.9	0	0	0	16.8444	140	80	251.93	86.375	155.192	1.56	138	4.69	80.6	172	5.01	1.94	1.28	3.22	11	0.02	1.96	60.5651						IF_106	Centenarian	100+	female
S5040	2	43	158	55	0	0	0	22.0317	140	80	256.479	61.164	107.032	2.47	150	4.35	60.4	294	5.9	1.94	1.88	3.4	12	0.03	9.09	107.35						IF_104	Centenarian	100+	female
S5041	1	48	165	56.5	0	0	0	20.753	130	88	281.989	79.117	137.959	0.35	139	6.01	88	440	5.62	1.81	1.31	3.81	15	0.04	3.01	89.2148						IF_103	Centenarian	100+	female
S5043	2	97	150	30	0	0	0	13.3333	160	90	159.415	44.98	95.526	0.85	91	6.71	102.2	462	5.83	1.1	1.71	3.57	30	0.03	7.41	39.7733						IF_100-2	Centenarian	100+	female
S5044	1	61	155	55.7	1	1	0	23.1842	132	70	205.816	56.51	114.062	0.49	137	4.3	59.4	295	4.41	0.52	1.65	2.39	15	0.2	1.24	103.633						IF_100	Centenarian	100+	female
S5046	2	94	140	35.5	0	0	0	18.1122	138	80	258.099	83.719	144.197	0.94	114	5.32	75.8	291	5.65	1.03	1.76	3.23	19	0.04	3.06	58.2975						IF_099	Centenarian	100+	female
S5048	1	63	163	60.9	0	0	0	22.9214	130	80	261.401	85.08	155.766	2.22	108	5.18	76.5	385	4.86	0.97	1.18	3.39	17	0.03	3.25	92.0929						IF_098	Centenarian	100+	female
S5056	1	49	158	55.8	1	1	2	22.3522	130	88	226.827	85.43	139.093	0.33	133	4.02	53.4	395	4.32	2.59	1.6	1.76	15	0.04	2.28	117.792						IF_097	Centenarian	100+	female
S5064	2	96	138	40.1	0	0	0	21.0565	140	86	206.848	55.642	106.043	2.31	106	4.3	87.9	408	4.73	1.83	1.04	3.13	32	0.02	2.72	48.0602						IF_096	Centenarian	100+	female
S5065	1	66	166	55.7	0	0	0	20.2134	166	86	278.063	96.842	153.755	0.31	131	9.2	106.6	502	3.99	0.74	1.39	2.13	24	0.05	2.58	62.3512						IF_095	Centenarian	100+	female
S5066	2	66	158	55.2	0	0	0	22.1118	120	80	NA	NA	NA	NA	NA	NA	NA	NA	NA	NA	NA	NA	NA	NA	NA	NA						IF_093	Centenarian	100+	female
S5067	2	93	145	33.8	0	0	0	16.0761	136	80	209.98	75.444	126.771	4.12	100	7.47	130.6	412	4.19	0.97	1.23	2.55	25	0.03	6.39	30.412						IF_092-2	Centenarian	100+	female
S5068	1	33	170	68.8	1	1	0	23.8062	130	80	305.579	93.003	153.276	0.44	135	3.82	66.2	392	6.2	7.83	1.09	3.68	16	0.03	10.89	120.661						IF_092	Centenarian	100+	female
S5071	1	35	170	60	1	1	0	20.7612	125	70	NA	NA	NA	NA	NA	NA	NA	NA	NA	NA	NA	NA	NA	NA	NA	NA						IF_091	Centenarian	100+	female
S5073	1	94	153	40.9	0	0	1	17.4719	140	90	161.149	57.065	91.508	2.71	90	7.28	111.7	440	4.92	1.54	1.39	2.77	17	0.03	5.48	48.4045						IF_090	Centenarian	100+	female
S6002	1	44	171	93	1	1	0	31.8047	118	84	304.623	85.374	140.718	2.15	113	4.51	82.8	463	7.15	5.12	0.98	5.38	12	0.04	18.06	98.7691						IF_089	Centenarian	100+	male
S6011	2	96	138	36.7	0	0	0	19.2712	130	84	NA	NA	NA	NA	NA	NA	NA	NA	NA	NA	NA	NA	NA	NA	NA	NA						IF_088-2	Centenarian	100+	female
S6012	1	68	151	51.8	1	1	1	22.7183	122	76	270.733	72.567	123.014	0.41	114	4.53	70.3	280	4.39	1.34	1.76	2.12	12	0.04	1.28	92.0581						IF_088	Centenarian	100+	female
S6013	2	59	152	63.5	0	0	0	27.4844	145	90	326.403	91.814	160.026	1.47	119	5.55	53.1	331	4.52	2.78	1.04	2.98	16	0.03	10.53	100.091						IF_087-3	Centenarian	100+	female
S6014	1	62	162	60.4	0	0	1	23.0148	138	90	226.819	59.275	133.769	0.53	115	7.03	68.9	356	5.21	1.24	1.87	2.9	15	0.18	1.34	96.8184						IF_087-2	Centenarian	100+	female
S6016	2	100	160	43	0	0	0	16.7969	132	68	301.056	107.641	177.662	0.34	89	6.87	72	345	5.3	5.37	0.86	3.39	31	0.03	3.22	59.4772						IF_087	Centenarian	100+	female
S6017	1	59	161	64.1	1	1	0	24.729	118	74	364.364	113.822	169.616	0.49	120	5.48	72.2	344	5.1	2.65	1.01	3.6	10	0.04	3.33	96.9968						IF_086-2	Centenarian	100+	female
S6018	1	36	170	62.3	1	1	1	21.5571	112	78	305.414	87.79	144.67	2.1	128	7.4	78.5	478	5.63	5.08	1.4	3.33	14	0.04	5.53	110.151						IF_086	Centenarian	100+	female
S6022	2	102	144	49.3	0	0	0	23.7751	150	90	199.121	51.17	99.374	0.83	89	4.51	66.8	420	3.84	1.22	1.41	1.91	25	0.03	2.67	64.2109						IF_085	Centenarian	100+	female
S6023	1	64	167	62.5	1	1	0	22.4103	120	90	208.103	68.646	114.675	1.16	100	3.1	63.6	264	4.45	1.17	1.28	2.7	14	0.05	3.17	98.6614						IF_084	Centenarian	100+	female
S6024	2	61	142	45.5	0	0	0	22.565	120	90	239.189	67.569	122.526	1.26	113	5.48	60.5	314	5.34	3.05	1.1	3.56	10	0.07	2.19	94.5476						IF_083	Centenarian	100+	female
S6025	2	78	140	37.4	0	0	0	19.0816	130	80	172.361	48.916	91.826	0.5	120	4.62	86.3	219	5.29	0.88	1.87	2.96	14	0.04	4.51	55.7628						IF_082	Centenarian	100+	female
S6027	1	69	148	42.2	0	1	0	19.2659	150	90	225.65	74.324	124.233	0.39	128	5.55	76.5	453	5.09	2.25	1.61	2.85	16	0.08	1.95	88.292						IF_081	Centenarian	100+	female
S6028	2	97	140	43.6	0	0	0	22.2449	140	80	244.875	56.074	90.001	0.87	104	5.55	65.1	320	4.25	1.53	1.36	2.57	19	0.03	7	68.6117						IF_080	Centenarian	100+	male
S6031	1	62	160	66.9	1	1	0	26.1328	168	120	275.46	79.278	154.955	1.12	105	9.01	96.3	552	4.67	1.34	1.7	2.42	19	0.08	1.92	72.5107						IF_079	Centenarian	100+	female
S6032	2	70	151	53.9	0	0	0	23.6393	160	98	300.438	79.437	164.335	1.16	113	6.27	66.2	400	6.19	2.01	1.32	4.48	11	0.06	1.65	81.2775						IF_077	Centenarian	100+	male
S6034	2	94	141	40	0	0	0	20.1197	150	86	210.192	65.085	100.17	0.9	119	6.06	66.5	315	3.91	0.86	1.46	1.96	14	0.03	3.25	68.2934						IF_076	Centenarian	100+	female
S6036	2	95	134	35.4	0	0	1	19.7149	160	120	186.779	49.715	96.481	1.39	102	4.76	58.3	298	6.69	1.26	1.44	4.84	47	0.1	0.96	75.3733						IF_074	Centenarian	100+	female
S6037	1	54	153	45.6	1	1	0	19.4797	140	115	174.031	56.99	112.411	0.51	121	6.91	76.3	311	5.3	1.32	1.66	3.2	13	0.03	2.72	98.2087						IF_073wa	Centenarian	100+	female
S6039	2	96	138	40.3	0	0	1	21.1615	130	60	167.946	38.342	69.073	2.19	106	5.06	67.3	300	4.55	0.75	1.6	2.45	17	0.02	6.75	66.374						IF_073-2wa	Centenarian	100+	female
S6040	1	87	133	42.1	1	1	2	23.8001	130	90	134.322	25.622	57.716	9.74	104	8.05	91.8	427	4.15	1.27	1.04	2.88	15	0.02	15.72	63.1115						IF_072	Centenarian	100+	female
S6041	1	66	153	49.3	0	1	0	21.0603	136	96	193.823	52.092	111.816	1.06	63	7.65	45.5	402	5.31	7.33	0.57	3.42	23	0.04	1.73	111.645						IF_071-2	Centenarian	100+	male
S6047	2	54	148	53.6	0	0	0	24.4704	146	110	265.538	85.192	133.066	3.03	124	6.61	45.3	300	6.54	3.31	1.13	4.69	8	0.03	5.82	109.231						IF_071	Centenarian	100+	male
S6048	2	68	151	51.1	0	0	0	22.4113	150	88	282.759	101.025	166.115	0.69	96	7.9	84	302	7.37	4.91	1.24	5.08	10	0.05	5.29	61.8067						IF_070	Centenarian	100+	female
																																IF_069	Centenarian	100+	female
																																IF_068-2	Centenarian	100+	female
																																IF_068	Centenarian	100+	female
																																IF_067	Centenarian	100+	male
																																IF_065-2	Centenarian	100+	female
																																IF_065	Centenarian	100+	female
																																IF_064	Centenarian	100+	female
																																IF_063	Centenarian	100+	female
																																IF_62-2	Centenarian	100+	female
																																IF_062	Centenarian	100+	female
																																IF_061-2	Centenarian	100+	female
																																IF_061	Centenarian	100+	female
																																IF_060	Centenarian	100+	female
																																IF_059	Centenarian	100+	female
																																IF_058	Centenarian	100+	female
																																IF_057re	Centenarian	100+	male
																																IF_055-2	Centenarian	100+	male
																																IF_055	Centenarian	100+	male
																																IF_053	Centenarian	100+	male
																																IF_051	Centenarian	100+	female
																																IF_050-2	Centenarian	100+	female
																																IF_050	Centenarian	100+	female
																																IF_049	Centenarian	100+	female
																																IF_048	Centenarian	100+	female
																																IF_047-2	Centenarian	100+	female
																																IF_047	Centenarian	100+	female
																																IF_046-2	Centenarian	100+	female
																																IF_046	Centenarian	100+	female
																																IF_045	Centenarian	100+	female
																																IF_042-2	Centenarian	100+	female
																																IF_042	Centenarian	100+	female
																																IF_041	Centenarian	100+	female
																																IF_039	Centenarian	100+	female
																																IF_038	Centenarian	100+	female
																																IF_036	Centenarian	100+	female
																																IF_033	Centenarian	100+	female
																																IF_032-2	Centenarian	100+	female
																																IF_032	Centenarian	100+	female
																																IF_031	Centenarian	100+	female
																																IF_030-2	Centenarian	100+	female
																																IF_030	Centenarian	100+	female
																																IF_029	Centenarian	100+	female
																																IF_028-2	Centenarian	100+	female
																																IF_028	Centenarian	100+	female
																																IF_027	Centenarian	100+	female
																																IF_026	Centenarian	100+	female
																																IF_025	Centenarian	100+	female
																																IF_024-2	Centenarian	100+	female
																																IF_023	Centenarian	100+	female
																																IF_022	Centenarian	100+	female
																																IF_020-2	Centenarian	100+	female
																																IF_020	Centenarian	100+	female
																																IF_019	Centenarian	100+	female
																																IF_017	Centenarian	100+	female
																																IF_016	Centenarian	100+	female
																																IF_015-2	Centenarian	100+	female
																																IF_015	Centenarian	100+	female
																																IF_014-2	Centenarian	100+	female
																																IF_013	Centenarian	100+	female
																																IF_012	Centenarian	100+	female
																																IF_011	Centenarian	100+	female
																																IF_009	Centenarian	100+	female
																																IF_008	Centenarian	100+	female
																																IF_007	Centenarian	100+	female
																																IF_005	Centenarian	100+	female
																																IF_004	Centenarian	100+	female
																																IF_003-2	Centenarian	100+	female
																																IF_003	Centenarian	100+	female
																																IF_001	Centenarian	100+	female
																																KWS_11009	Elderly_control	88	female
																																KWS_11008	Elderly_control	87	female
																																KWS_11007	Elderly_control	86	female
																																KWS_11006	Elderly_control	88	male
																																KWS_11005	Elderly_control	89	male
																																KWS_11004	Elderly_control	87	male
																																KWS_11003	Elderly_control	85	female
																																KWS_11002	Elderly_control	86	female
																																KWS_11001	Elderly_control	88	male
																																KWS_11000	Elderly_control	85	female
																																KWS_10999	Elderly_control	88	female
																																KWS_10998	Elderly_control	85	male
																																KWS_10997	Elderly_control	88	female
																																KWS_10996	Elderly_control	86	female
																																KWS_10995	Elderly_control	85	female
																																KWS_10994	Elderly_control	87	male
																																KWS_10993	Elderly_control	86	male
																																KWS_10992re	Elderly_control	85	female
																																KWS_10991	Elderly_control	86	female
																																KWS_10989	Elderly_control	88	male
																																KWS_10988	Elderly_control	86	male
																																KWS_10987	Elderly_control	87	female
																																KWS_10986	Elderly_control	89	female
																																KWS_10985	Elderly_control	87	female
																																KWS_10984	Elderly_control	86	male
																																KWS_10983	Elderly_control	85	female
																																KWS_10920	Elderly_control	86	female
																																KWS_10919	Elderly_control	86	male
																																KWS_10917	Elderly_control	88	male
																																KWS_10912	Elderly_control	85	male
																																KWS_10911	Elderly_control	86	male
																																KWS_10910	Elderly_control	86	female
																																KWS_10909	Elderly_control	87	male
																																KWS_10906	Elderly_control	89	male
																																KWS_10905	Elderly_control	86	female
																																KWS_10904	Elderly_control	89	female
																																KWS_10903	Elderly_control	87	male
																																KWS_10900	Elderly_control	85	male
																																KWS_10897	Elderly_control	86	female
																																KWS_10896	Elderly_control	86	male
																																KWS_10895	Elderly_control	85	male
																																KWS_10894	Elderly_control	88	male
																																KWS_10893	Elderly_control	86	male
																																KWS_10784	Elderly_control	87	female
																																KWS_10661	Elderly_control	86	female
																																KWS_10659	Elderly_control	89	female
																																KWS_10657	Elderly_control	86	female
																																KWS_10656	Elderly_control	87	female
																																KWS_10655	Elderly_control	85	female
																																KWS_10653	Elderly_control	85	female
																																KWS_10652	Elderly_control	86	male
																																KWS_10651	Elderly_control	85	female
																																KWS_10650	Elderly_control	85	female
																																KWS_10649	Elderly_control	87	female
																																KWS_10648	Elderly_control	85	male
																																KWS_10647	Elderly_control	87	female
																																KWS_10646	Elderly_control	87	male
																																KWS_10644	Elderly_control	86	male
																																KWS_10643	Elderly_control	88	female
																																KWS_10642	Elderly_control	89	female
																																KWS_10641	Elderly_control	87	male
																																KWS_10639	Elderly_control	86	male
																																KWS_10638	Elderly_control	87	female
																																KWS_10637	Elderly_control	89	male
																																KWS_10636	Elderly_control	86	female
																																KWS_10635	Elderly_control	86	male
																																KWS_10633	Elderly_control	86	female
																																KWS_10632	Elderly_control	85	female
																																KWS_10631	Elderly_control	85	female
																																KWS_10567	Elderly_control	87	male
																																KWS_10565	Elderly_control	87	female
																																KWS_10563	Elderly_control	85	female
																																KWS_10562	Elderly_control	85	male
																																KWS_10561	Elderly_control	86	male
																																KWS_10560	Elderly_control	86	female
																																KWS_10559	Elderly_control	87	male
																																KWS_10558	Elderly_control	87	female
																																KWS_10556	Elderly_control	86	female
																																KWS_10555	Elderly_control	89	female
																																KWS_10552	Elderly_control	86	male
																																KWS_10551	Elderly_control	85	male
																																KWS_10550	Elderly_control	88	female
																																KWS_10549	Elderly_control	86	male
																																KWS_10548	Elderly_control	89	female
																																KWS_10547	Elderly_control	85	male
																																KWS_10546	Elderly_control	85	female
																																KWS_10545	Elderly_control	85	male
																																KWS_10543	Elderly_control	86	male
																																KWS_10540	Elderly_control	88	male
																																KWS_10539	Elderly_control	88	male
																																KWS_10538	Elderly_control	87	male
																																KWS_10486	Elderly_control	85	male
																																KWS_10481	Elderly_control	85	female
																																KWS_10480	Elderly_control	85	male
																																KWS_10478	Elderly_control	85	female
																																KWS_10477	Elderly_control	85	male
																																KWS_10476	Elderly_control	86	female
																																KWS_10473	Elderly_control	88	male
																																KWS_10469	Elderly_control	89	male
																																KWS_10468	Elderly_control	85	male
																																KWS_10467	Elderly_control	86	male
																																KWS_10466	Elderly_control	86	female
																																KWS_10465	Elderly_control	85	male
																																KWS_10464	Elderly_control	86	male
																																KWS_10463	Elderly_control	85	female
																																KWS_10461	Elderly_control	85	male
																																KWS_10460	Elderly_control	85	male
																																KWS_10459	Elderly_control	87	male
																																KWS_10454	Elderly_control	88	male
																																KWS_10452	Elderly_control	89	female

## Sheet: Supplementary Table 2
Supplementary Table 2. Summary of telomere length from the Guangxi longevity cohort.
sample	Telomere Length test1	Telomere Length test2	Telomere Length test3	triplicate Mean	Standard Dev	% CV		Intra-Assay CV
S1004	0.812514	1.13159	1.26096	1.06835	0.230815	21.6047		Young-to-middle-aged			Elderly
S1007	0.953394	1.03112	1.07846	1.02099	0.0631453	6.1847		Mean of Means	0.854669		Mean of Means	0.813864
S1015	0.805715	0.734348	0.717411	0.752491	0.0468644	6.22791		Std Dev of Means	0.0961476		Std Dev of Means	0.103685
S1016	0.583694	0.617307	0.576745	0.592582	0.0216926	3.66069		% CV of Means	11.9434		% CV of Means	13.704
S1017	0.631122	0.58634	0.62337	0.613611	0.0239332	3.90039
S1019	NA	NA	NA	NA	NA	NA		Nonagenarians			Centenarians
S1022	NA	NA	NA	NA	NA	NA		Mean of Means	0.702744		Mean of Means	0.795284
S2001-1	NA	NA	NA	NA	NA	NA		Std Dev of Means	0.0702062		Std Dev of Means	0.0783541
S2016	0.852484	0.82725	0.761671	0.813802	0.0468761	5.76014		% CV of Means	10.3319		% CV of Means	9.68322
S2019	0.53799	0.653059	0.720219	0.637089	0.0921586	14.4656
S2025	0.638975	0.734432	0.694323	0.689243	0.0479309	6.95413		Inter-assay CV
S3001	0.570794	0.673727	0.695526	0.646683	0.0666188	10.3016				% CV
S3014	0.829622	0.696441	0.766962	0.764342	0.0666294	8.71722		Young-to-middle-aged	Elderly	12.8237
S3017	0.596225	0.821307	0.972305	0.796612	0.189252	23.7571		Young-to-middle-aged	Nonagenarians	11.1376
S3021	0.739322	0.703748	0.630435	0.691168	0.0555227	8.03317		Young-to-middle-aged	Centenarians	10.8133
S3024	0.819907	0.795456	0.715071	0.776811	0.0548481	7.06068		Elderly	Nonagenarians	12.0179
S3026	0.682622	0.816922	0.793095	0.764213	0.0716571	9.37658		Elderly	Centenarians	11.6936
S4001	1.19918	1.38678	1.44369	1.34322	0.127941	9.525		Nonagenarians	Centenarians	10.0076
S4020	NA	NA	NA	NA	NA	NA
S5002	0.776929	1.05001	0.931661	0.919532	0.136943	14.8927
S5005	0.825123	0.987459	0.963247	0.925277	0.0875763	9.46488
S5008	0.594222	0.617422	0.740543	0.650729	0.0786418	12.0852
S5012	0.687612	0.590884	0.604349	0.627615	0.0523936	8.34804
S5019	1.1468	1.32207	1.2962	1.25502	0.0946127	7.53873
S5031	0.507289	0.552438	0.490952	0.516893	0.031848	6.16143
S5033	0.938031	0.984932	0.891129	0.938031	0.0469015	5
S5034	NA	NA	NA	NA	NA	NA
S6016	0.475145	0.651113	0.730531	0.61893	0.1307	21.117
S6022	0.663685	0.678519	0.648528	0.663578	0.0149959	2.25986
S1002	0.934078	1.16217	1.15244	1.08289	0.128971	11.9098
S1028	0.729173	0.792731	0.797982	0.773295	0.0383015	4.95302
S2004	0.85453	1.06446	1.21778	1.04559	0.182357	17.4405
S2006	0.595654	0.793221	0.945291	0.778055	0.175312	22.532
S2010	0.649084	0.743625	0.818701	0.737137	0.0849944	11.5303
S2014	0.550099	0.670982	0.697311	0.639464	0.0785041	12.2766
S2017	0.745132	0.716715	0.639559	0.700469	0.0546291	7.79893
S2020	0.557985	0.411194	0.48331	0.484163	0.0733991	15.16
S2034	0.652473	0.77815	0.828122	0.752915	0.0905029	12.0203
S2037	0.260983	0.396766	0.424086	0.360612	0.0873556	24.2243
S3022	0.451843	0.542985	0.502769	0.499199	0.0456758	9.14982
S3025	0.530835	0.759068	0.879028	0.722977	0.17688	24.4655
S3029	0.557482	0.90714	1.08553	0.850051	0.268613	31.5997
S4010	NA	NA	NA	NA	NA	NA
S4019	0.583737	0.672041	0.773667	0.676482	0.0950431	14.0496
S4027	0.763114	0.728943	0.600819	0.697625	0.0855598	12.2644
S5003	0.961642	1.00472	1.07204	1.0128	0.0556386	5.49354
S5006	0.631146	0.82767	0.757193	0.73867	0.099563	13.4787
S5007	0.807515	0.963632	1.05695	0.942699	0.126027	13.3688
S5009	0.819873	0.833366	0.834031	0.82909	0.00798922	0.963613
S5013	NA	NA	NA	NA	NA	NA
S5020	0.906023	1.18811	1.48054	1.19156	0.287275	24.1091
S5021	0.780146	0.699636	0.675033	0.718272	0.0549787	7.65431
S5022	1.0789	1.02876	0.95555	1.02107	0.0620336	6.07535
S5026	0.670105	0.781497	0.840924	0.764175	0.0867166	11.3477
S5038	0.93366	0.884298	0.827694	0.881884	0.0530242	6.0126
S5039	0.59064	0.785601	0.915372	0.763871	0.163453	21.398
S5044	0.768642	0.649675	0.835962	0.751426	0.0943292	12.5533
S5048	0.588735	0.905759	0.801515	0.765336	0.161579	21.1121
S5065	0.961843	0.953837	0.84663	0.92077	0.0643318	6.98674
S5066	NA	NA	NA	NA	NA	NA
S6012	0.815115	0.925338	0.985152	0.908535	0.086255	9.49386
S6014	0.891643	1.0283	1.05031	0.990083	0.0859596	8.68206
S6023	0.96145	1.11502	1.05011	1.04219	0.0770889	7.3968
S6024	1.00278	1.06872	0.899242	0.990249	0.0854334	8.62746
S6025	0.88652	0.701687	0.795806	0.794671	0.0924216	11.6302
S6027	0.989241	1.02784	1.13987	1.05231	0.078239	7.43495
S6031	0.130862	0.237202	0.386056	0.251373	0.128186	50.9943
S6032	1.06965	1.01674	0.857435	0.981273	0.110461	11.2569
S6041	0.768049	0.937547	0.813302	0.839633	0.0877634	10.4526
S6048	0.829513	1.04159	1.05078	0.97396	0.12518	12.8526
S2009	NA	NA	NA	NA	NA	NA
S2011	1.13703	1.18681	1.00486	1.10957	0.0940325	8.47468
S2027	1.06802	1.08089	0.989745	1.04622	0.0493274	4.71483
S2035	0.592332	0.657425	0.623754	0.624503	0.0325529	5.21261
S3002	0.712247	0.677485	0.700901	0.696878	0.017727	2.54377
S3007	0.843829	0.978516	0.916859	0.913068	0.0674238	7.38432
S3015	0.391939	0.298271	0.27145	0.320553	0.0632594	19.7344
S3018	0.892753	1.09311	0.961342	0.982401	0.101824	10.3648
S3020	0.650106	0.731582	0.814505	0.732064	0.0822003	11.2286
S3023	0.524117	0.760675	0.951758	0.745517	0.214223	28.7349
S3031	1.23673	1.14326	1.14504	1.17501	0.0534613	4.54985
S3033	1.33062	1.23103	1.15815	1.23993	0.0865791	6.98255
S3035	0.96987	0.931551	0.866918	0.92278	0.0520334	5.63876
S4015	0.972735	1.14935	0.981413	1.0345	0.0995579	9.62378
S4024	1.10707	1.26583	1.2789	1.21727	0.0956579	7.85842
S5004	1.09775	0.94878	1.02974	1.02542	0.0745806	7.27315
S5010	0.594017	0.463078	0.420149	0.492414	0.0905706	18.3932
S5011	1.08469	0.839308	0.962729	0.962241	0.122689	12.7504
S5014	0.347855	0.424969	0.440675	0.4045	0.0496802	12.2819
S5023	0.685604	0.761938	0.747142	0.731561	0.0404818	5.53363
S5027	0.715028	0.873938	0.931194	0.840053	0.111995	13.3319
S5030	1.03972	1.16809	0.839959	1.01592	0.165357	16.2765
S5035	0.82756	0.742491	1.01212	0.860723	0.137839	16.0143
S5036	0.901434	0.978032	1.11985	0.999774	0.110821	11.0846
S5040	0.628252	0.484954	0.556939	0.556715	0.0716492	12.87
S5041	0.727802	0.609258	0.67189	0.66965	0.0593035	8.85589
S5056	0.973274	0.626116	0.487699	0.695696	0.250154	35.9573
S5068	1.02023	0.758672	0.561539	0.780147	0.230099	29.4942
S5071	NA	NA	NA	NA	NA	NA
S6002	0.675425	0.782584	0.920352	0.792787	0.122782	15.4873
S6013	1.3059	1.48384	1.54768	1.44581	0.1253	8.66642
S6017	0.788082	1.00333	1.02983	0.940412	0.132586	14.0987
S6018	0.723397	0.655413	0.582567	0.653792	0.070429	10.7724
S6037	0.745537	0.773232	0.745441	0.754737	0.0160178	2.1223
S6047	0.735194	0.895059	0.83408	0.821445	0.0806785	9.82154
S1001	0.526482	0.706004	0.858685	0.697057	0.166282	23.8549
S1012	0.752612	0.773159	0.749359	0.758377	0.0129045	1.7016
S1023	0.377999	0.476694	0.469063	0.441252	0.0549112	12.4444
S1025	NA	NA	NA	NA	NA	NA
S1026	0.662571	0.723147	0.795567	0.727095	0.0665859	9.15779
S1027	NA	NA	NA	NA	NA	NA
S1029	1.03	0.838548	0.981183	0.949909	0.0994813	10.4727
S1031	0.597923	0.660046	0.538584	0.598851	0.0607361	10.1421
S1033	0.221723	0.154904	0.186994	0.187874	0.0334184	17.7877
S1036	0.322456	0.387343	0.438351	0.382717	0.0580858	15.1772
S1037	0.580874	0.748885	0.657094	0.662284	0.0841259	12.7024
S2007	0.680894	0.742294	0.790521	0.737903	0.0549453	7.44615
S2015	0.53222	0.547677	0.544752	0.541549	0.00821116	1.51624
S2028	0.722565	0.620179	0.675442	0.672728	0.0512471	7.6178
S2031	0.737042	0.893267	0.818705	0.816338	0.0781392	9.57191
S2036	0.557543	0.642988	0.579817	0.593449	0.0443237	7.46883
S3006	0.656441	0.710704	0.766766	0.711304	0.0551645	7.75541
S3032	0.826461	1.06241	0.849701	0.912857	0.130036	14.245
S4002	0.836272	0.717319	0.780637	0.778076	0.0595178	7.64936
S4009	NA	NA	NA	NA	NA	NA
S4012	0.546025	0.629134	0.585138	0.586766	0.0415785	7.08605
S4014	1.06965	1.10262	0.824286	0.998851	0.152074	15.2249
S4018	0.58607	0.589475	0.58346	0.586335	0.00301593	0.514369
S4022	1.16941	1.13146	1.03522	1.11203	0.0691704	6.22021
S4023	NA	NA	NA	NA	NA	NA
S4025	NA	NA	NA	NA	NA	NA
S4026	0.70674	0.951616	0.821304	0.826553	0.122522	14.8233
S4029	0.902874	0.85006	0.883953	0.878963	0.0267583	3.0443
S4030	0.367065	0.373952	0.373827	0.371615	0.00394072	1.06043
S4031	0.76231	0.805837	0.71041	0.759519	0.0477749	6.29016
S5001	0.737453	0.842542	0.837991	0.805996	0.0594032	7.37016
S5016	0.65335	0.813684	0.842066	0.7697	0.101757	13.2203
S5017	0.694791	0.715984	0.678807	0.696527	0.0186495	2.6775
S5025	0.743162	0.737815	0.651527	0.710835	0.0514312	7.23532
S5029	0.46272	0.615372	0.672124	0.583405	0.1083	18.5634
S5043	0.791335	0.834735	0.708572	0.778214	0.0640964	8.23635
S5046	0.545731	0.691109	0.671413	0.636084	0.0788654	12.3986
S5064	0.514424	0.27134	0.413212	0.399659	0.122107	30.5528
S5067	0.633756	0.692006	0.806483	0.710748	0.0878757	12.3638
S5073	0.569329	0.756796	0.569891	0.632005	0.108072	17.0999
S6011	NA	NA	NA	NA	NA	NA
S6028	0.621636	0.917234	0.771571	0.770147	0.147804	19.1917
S6034	0.80868	0.84556	0.855761	0.836667	0.024768	2.96032
S6036	1.00001	1.12768	1.21278	1.11349	0.107092	9.61766
S6039	0.640006	0.529212	0.545707	0.571642	0.0597769	10.4571
S6040	0.806908	0.71985	0.886394	0.804384	0.0833004	10.3558

## Sheet: Supplementary Table 3
Supplementary Table 3. Detailed information on the gut microbiome sequencing data, genome assembly, gene predictions, and percentage of reads mapped to the non-redundant gene catalog (4.4 M).
Sample ID	Raw sequencing data (Gbp)	High quality sequencing data (Gbp)	Number of assembled scaffolds	Total length of scaffolds (bp)	N50 length of scaffolds (bp)	Number of predicted genes	Total length of genes (bp)	N50 length of genes (bp)	Reads AlignRate % [4.14 million non-redundant genes, identity 95%]
S1001	16.4913	15.6799	52631	121298489	6741	139401	106695324	966	63.5
S1002	16.8246	16.044	50279	111068110	10392	128011	97679244	957	77.48
S1004	13.5023	12.6044	56548	119775001	4722	137659	105758976	963	69.78
S1007	4.93718	4.51307	40634	110335246	10191	122798	97510140	1008	61.97
S1012	10.0932	9.18985	52704	147677375	10420	158947	130238391	1041	66.8
S1015	15.3417	14.2387	47222	101513807	5601	114047	89637264	990	66.6
S1016	17.1116	16.2303	86500	180442084	5513	212347	157680072	930	78.06
S1017	6.74364	6.16841	76191	157212492	4468	182612	137395845	945	63.16
S1019	13.3087	12.4037	97944	212339233	5050	245407	186796677	957	74.17
S1022	17.8875	16.5227	112992	240812086	4531	279880	211888956	957	60.26
S1023	10.2017	9.39677	52085	140710219	10247	151273	123978660	1050	68.89
S1025	9.34371	8.61864	31252	108449824	11369	111000	95872671	1107	74.34
S1026	6.76568	6.17842	67625	167184940	8314	183619	147926244	1017	77.52
S1027	14.3373	13.5932	69714	132539201	3927	158131	115216185	909	64.07
S1028	12.1258	11.3692	46508	93709883	3947	109993	82024152	933	77.39
S1029	13.9332	12.905	24307	93519289	22780	96111	82758168	1107	70.07
S1031	8.96536	8.08586	91026	192862290	4610	224277	169716393	951	65.35
S1033	22.5235	20.9851	52438	149650629	9493	158955	133019691	1074	75.03
S1036	7.93282	7.09194	72192	170776552	5324	189204	151102011	1014	71.25
S1037	8.96955	8.49685	63451	162754485	7372	179932	143314299	1011	75.8
S2001-1	10.7663	10.0256	32484	86508422	7043	93941	76590504	1035	77.88
S2004	16.7628	15.519	101042	182387118	3203	226586	159572901	879	61.48
S2006	20.4326	18.7899	92705	192718196	4452	227822	169185456	933	65.18
S2007	11.6127	10.6337	30550	84436772	12791	90077	74798007	1071	69.12
S2009	14.4304	13.3726	102961	175018665	2590	216907	152707395	870	78.89
S2010	12.8565	11.8035	56058	100447617	3031	122225	88161138	891	76.19
S2011	15.4326	14.3014	62429	174483254	9648	187669	154391406	1041	60.05
S2014	11.8311	10.9757	73446	131478209	2829	158997	115348542	900	67.93
S2015	19.0614	17.6184	97929	178593542	3537	219197	157186710	888	69.05
S2016	10.9613	10.0833	93114	216573877	5647	245285	191172267	987	64.06
S2017	11.8097	10.5284	51922	126965942	5832	138975	112209780	1032	79.26
S2019	15.6373	14.305	65505	207458879	11853	215847	183707280	1098	79.08
S2020	12.8693	12.1036	50675	121089800	7550	135763	106736268	996	60.18
S2025	17.5942	16.4506	86859	157962737	2956	195409	138419550	882	73.39
S2027	14.9285	14.1507	39254	103898394	9419	114668	91924929	1014	73.2
S2028	11.7767	11.1031	49199	112147295	6949	129051	98769429	960	61.69
S2031	7.60624	7.10042	27245	52258209	5901	61715	46247013	921	62.58
S2034	19.9212	18.8395	93909	200748225	4205	235239	176336796	939	65.88
S2035	11.3834	10.5228	46259	118957091	8144	128623	105264168	1044	72.15
S2036	18.0641	16.8971	68835	169183875	6638	188336	149361909	999	67.14
S2037	17.324	16.3296	27650	72591764	8771	80351	63811044	987	68.54
S3001	15.8507	14.868	81280	159658396	3495	186538	139438278	942	66.28
S3002	12.9765	12.2706	49789	90364619	3620	108028	79042848	909	70.22
S3006	12.9263	12.0654	65244	136722085	4917	159681	119945730	945	66.44
S3007	7.00807	6.63244	84501	153292027	2933	187212	135002202	897	75.74
S3014	10.9023	10.2155	89866	173379607	3561	203116	151429284	939	65.24
S3015	13.1656	12.323	97223	224857928	5592	255763	198081633	981	75.42
S3017	12.8856	12.1279	93557	181027883	3715	215596	158655381	921	62.95
S3018	15.0198	14.1772	74225	138611944	3471	162892	120823782	924	64.86
S3020	11.1967	10.3401	68134	166588290	5814	188836	146973459	978	70.81
S3021	12.2355	11.4218	71998	180767169	8144	199012	159424848	1023	68.95
S3022	12.0355	11.1738	65710	167392794	6636	180703	148260303	1044	60.43
S3023	19.1879	18.1402	61678	127298390	4785	147240	112448541	951	79.32
S3024	12.5501	11.8348	60134	153717144	13998	170855	135218220	1002	70.97
S3025	13.8017	12.9598	78123	165341160	4639	190060	145520958	966	69.9
S3026	15.2677	14.4234	50060	129038723	8238	141720	113461701	1017	72.66
S3029	9.99726	9.30845	66563	145747861	4921	168688	128005098	957	66.78
S3031	20.0042	18.9879	91187	205885978	5534	234127	181372344	981	72.19
S3032	9.46823	8.70036	30724	100935834	17762	108676	88560486	1041	66.74
S3033	17.0629	15.6518	66215	164537762	6441	182851	144550011	1002	64.19
S3035	11.3175	10.6022	99254	192291256	3588	233536	168405843	900	78.56
S4001	12.1568	11.183	64772	179712659	8590	191917	159324798	1065	63.73
S4002	11.9286	10.8431	91922	176652632	3526	211744	154526622	912	69.48
S4009	11.4403	10.5754	63187	112607055	2909	137093	98150640	888	73.3
S4010	12.6277	11.4975	67291	156192320	6845	174634	137830410	1005	68.73
S4012	13.9033	12.9871	70728	155087040	5169	178605	136484964	966	61.35
S4014	12.9174	11.8246	119855	244883831	4464	290582	214847817	933	67.53
S4015	9.9433	9.03051	114096	216150974	3227	261029	189992835	906	69.77
S4018	18.1456	16.7702	85203	190305449	5405	217726	167977374	972	61.78
S4019	14.293	13.1968	58894	105462978	3058	127164	92745789	897	70.18
S4020	17.4435	16.2626	68701	152911672	5931	177614	134251791	948	64.47
S4022	14.726	13.2887	65311	162211909	6747	181430	142423125	1002	64.38
S4023	5.52108	5.04296	98122	197394912	3551	230478	172915251	942	67.44
S4024	10.5199	9.67728	38335	114826885	9299	124933	101168610	1029	77.46
S4025	7.82946	7.18353	78907	155564412	3975	186797	136167651	915	66.15
S4026	8.88929	8.21904	51352	114648451	6097	133811	100889223	951	61.61
S4027	28.1602	25.4005	111083	199574455	2938	245931	174648264	885	64.62
S4029	8.59518	7.97031	134572	246604646	3158	302103	215867184	888	63.88
S4030	15.3223	14.2007	120787	219868658	3300	269597	192336696	891	75.16
S4031	14.8007	13.8224	53878	116724460	5021	132063	102360693	978	78.04
S5001	15.305	14.027	67190	140987901	4371	163076	124301298	954	70.31
S5002	9.01609	8.47422	102982	202145321	3745	239787	178172673	927	73.57
S5003	15.6504	14.6628	76902	202532584	7929	224013	178660737	1023	71.29
S5004	12.2687	11.4491	87214	172667566	3548	203140	150629949	939	67.35
S5005	13.3463	12.4414	88043	209686086	6629	235385	185044878	996	66.16
S5006	26.5927	24.9759	90894	162837774	2887	197601	142729089	894	64.38
S5007	19.1851	17.8537	81500	179931216	5173	205132	158894577	975	69.18
S5008	10.547	9.64949	72992	199039951	8452	216553	175567668	1032	76.26
S5009	11.9314	10.8146	64908	149169548	5740	170604	130863036	969	67.24
S5010	8.02821	7.30567	109851	211541528	3471	256987	184959333	903	78.57
S5011	14.4947	13.2192	72740	161575849	5996	184974	141995106	969	73.46
S5012	13.2321	12.2621	63122	136229817	5363	156125	119469051	963	63.09
S5013	20.1693	18.6142	57819	145616302	9693	160712	128102994	1008	64.99
S5014	15.779	14.8007	51049	122056156	6593	137147	107582655	990	72.82
S5016	11.9502	10.8676	83811	174119492	4037	208379	152521068	921	76.79
S5017	22.7188	20.9558	124625	228767306	3080	282286	199823343	879	65.95
S5019	2.53244	2.31034	46449	87761433	3714	104648	76809231	918	66.06
S5020	14.0866	12.9075	61075	144611266	5667	160651	127728966	1014	72.06
S5021	10.0803	9.04099	64237	164257273	8013	181539	144810855	1014	71.3
S5022	24.2298	22.4586	133936	257222302	3597	307974	226518483	918	77.96
S5023	11.9871	11.0365	106467	216788293	3712	254445	190466793	936	67.2
S5025	12.5101	11.4717	36091	69632947	5007	82916	60916257	918	73.48
S5026	18.2211	16.88	57965	130139759	5437	148875	113990475	969	60.53
S5027	13.045	11.7092	83044	222550233	8363	239868	196494288	1053	77.67
S5029	13.6916	12.4361	80888	168593628	4341	196813	148944849	945	79.37
S5030	8.88683	8.07369	31265	109444520	13071	108920	97124013	1158	72.59
S5031	18.5489	17.1707	109780	203694111	3352	248808	178610046	894	72.9
S5033	14.9893	13.4274	97025	177429703	2838	212503	154699089	909	78.2
S5034	22.2054	20.7443	29631	81775528	11036	90168	72593481	1017	76.86
S5035	8.84335	8.03418	8994	32928548	32567	33594	29018664	1107	66.16
S5036	8.91239	8.19227	41320	82253100	4212	96898	71801553	927	69.31
S5038	16.55	15.0969	72001	171010099	6095	190588	151059096	1005	76.56
S5039	10.2443	9.48622	46728	111150124	6208	125900	98100255	972	73.79
S5040	9.22669	8.43873	97873	222248062	5198	253630	195616623	978	74.29
S5041	5.52409	5.03411	75131	171301234	5775	196765	150262788	969	77.56
S5043	9.00407	8.1856	93429	198822562	4758	232176	174476283	945	64.89
S5044	16.1476	14.8865	85751	157859134	3455	191744	138493347	900	75.43
S5046	10.3433	9.56756	87023	188592165	4961	219071	166764618	954	75.53
S5048	20.9824	19.4885	80497	184655421	5808	212633	162644232	966	71.75
S5056	17.0031	15.9591	41637	116649313	6880	125925	103220847	1041	77.95
S5064	13.6916	12.432	75062	152265173	4655	177899	134106126	942	79.3
S5065	6.12707	5.61362	61208	129386155	4315	148871	113110122	960	73.36
S5066	8.71431	8.0651	69455	148634171	4607	169280	129576105	975	63.48
S5067	11.546	10.6119	80868	166838839	4844	195193	146278374	942	65.05
S5068	6.4933	6.08617	65284	147949396	6465	166881	130861788	984	64.9
S5071	16.6942	15.15	69241	118766005	2817	145343	103769736	879	73.02
S5073	29.8263	27.6579	82107	176213219	4966	201940	155222877	972	60.75
S6002	12.2497	11.5294	39086	105541551	7565	116346	93384390	1020	61.89
S6011	16.7451	15.866	31975	80691337	7729	89349	71271423	1011	63.63
S6012	9.08727	8.49751	70921	164196562	6244	186614	143817708	978	79.98
S6013	19.8205	18.4311	16906	71582123	30898	72946	63259329	1116	79.92
S6014	15.3968	14.4053	40012	93850090	6758	104360	82998630	1002	66.14
S6016	13.1019	12.1127	76255	166178815	4717	189189	146486901	975	77.91
S6017	10.9638	9.94855	17912	38757660	4897	44763	33602571	927	69.82
S6018	20.5057	19.3122	76251	179404206	6033	201620	158348598	993	79.24
S6022	16.8382	15.7151	62664	120317032	3591	143616	105367317	918	68.73
S6023	13.8997	13.1033	60583	131888007	5865	151955	116257929	954	70.37
S6024	10.9344	9.99516	46150	108798457	6449	123510	96166659	984	77.92
S6025	14.9096	13.8257	86359	199741559	6546	228152	175193913	975	66.72
S6027	13.0044	11.955	80563	171097120	4805	197434	150545973	957	73.97
S6028	11.5176	10.746	77754	188305257	6184	210819	166042989	996	73.27
S6031	14.7748	13.68	52819	111779065	4500	130679	98447988	942	68.72
S6032	17.7092	16.5617	42849	120041528	8980	131788	105523863	1017	60.31
S6034	24.4934	23.1169	80168	200400367	6449	221592	176909667	1014	77.22
S6036	19.0439	17.766	67890	171217262	8965	189909	151040421	1011	67.6
S6037	9.49897	8.82549	41970	114547955	11274	124401	101027415	1041	74.41
S6039	11.0164	10.188	71362	166349282	7761	187666	146080209	987	69.6
S6040	9.21832	8.45412	98231	201513305	4237	237105	176624643	930	74.63
S6041	13.2425	12.2189	68844	142244890	4048	164910	125501268	939	68.27
S6047	18.0473	16.6126	15266	68578262	33533	68530	60694701	1146	78.09
S6048	10.4541	9.62615	54416	114669719	4722	132569	101097957	954	63.15

## Sheet: Supplementary Table 4
Supplementary Table 4.Summary information of 601 MGSs generated in this study.
Metagenomic species ID	No. of genes	Taxonomy assignment	Taxonomy level	Best matched species	Genes (%)	Similarity (%)	Best matched genera	Genes (%)	Similarity (%)
M001	19069	Unclassified	NA	Parabacteroides sp. CT06	4.06943	77.3907	Parabacteroides	8.04971	77.4213
M002	16568	Species	Klebsiella michiganensis	Klebsiella michiganensis	26.9073	98.9386	Klebsiella	35.5142	97.3609
M003	11396	Unclassified	NA	Faecalibacterium prausnitzii	2.01825	78.9147	Faecalibacterium	2.01825	78.9147
M004	9390	Species	Raoultella ornithinolytica	Raoultella ornithinolytica	50.7561	99.8326	Raoultella	50.7561	99.8326
M005	8825	Species	Escherichia coli	Escherichia coli	92.9745	97.7093	Escherichia	95.6827	97.7344
M006	8459	Unclassified	NA	[Clostridium] bolteae	14.8954	79.83	[Clostridium]	17.9927	79.2437
M007	8078	Unclassified	NA	[Ruminococcus] torques	9.30923	79.0322	[Ruminococcus]	9.45779	79.3278
M008	8009	Unclassified	NA	Coprococcus sp. ART55/1	5.49382	78.3669	Coprococcus	6.51767	78.6419
M009	7975	Unclassified	NA	Desulfovibrio vulgaris	5.29154	76.9249	Desulfovibrio	12.3386	77.6221
M010	7538	Species	Anaerostipes hadrus	Anaerostipes hadrus	46.6304	97.581	Anaerostipes	46.6304	97.581
M011	7399	Species	Enterobacter cloacae	Enterobacter cloacae	26.2333	90.8991	Enterobacter	44.9791	91.6794
M012	6774	Unclassified	NA	[Clostridium] saccharolyticum	12.548	78.1715	[Clostridium]	16.4157	78.5665
M013	6667	Unclassified	NA	Faecalibacterium prausnitzii	2.93985	81.9094	Faecalibacterium	2.93985	81.9094
M014	6228	Species	[Ruminococcus] gnavus	[Ruminococcus] torques	16.5061	79.4425	[Ruminococcus]	16.8272	79.7572
M015	6215	Species	Klebsiella pneumoniae	Klebsiella pneumoniae	86.6291	99.4816	Klebsiella	98.4714	99.4426
M016	6207	Species	Bacteroides cellulosilyticus	Bacteroides cellulosilyticus	40.1321	87.0304	Bacteroides	46.1898	86.0479
M017	5985	Species	Bilophila wadsworthia	Desulfovibrio vulgaris	12.2473	77.3493	Desulfovibrio	26.934	77.7643
M018	5944	Unclassified	NA	Ruminococcus bicirculans	2.28802	75.8017	Ruminococcus	4.5424	76.2322
M019	5855	Species	Streptococcus salivarius	Streptococcus salivarius	37.643	97.624	Streptococcus	98.6507	95.2723
M020	5825	Species	Parabacteroides sp. CT06	Parabacteroides sp. CT06	44.9614	97.3115	Parabacteroides	88.309	97.2081
M021	5722	Species	Blautia hansenii	Blautia hansenii	44.0405	96.7282	Blautia	46.33	95.8763
M022	5422	Genus	[Clostridium]	[Clostridium] sphenoides	14.9207	77.5425	[Clostridium]	32.7739	77.3723
M023	5304	Species	Clostridium bolteae	[Clostridium] bolteae	98.6425	99.0742	[Clostridium]	98.6425	99.0742
M024	5278	Genus	Bacteroides	Bacteroides fragilis	21.6559	79.2525	Bacteroides	60.7238	78.6643
M025	5142	Species	Bacteroides cellulosilyticus	Bacteroides cellulosilyticus	73.2011	97.8472	Bacteroides	78.7242	96.5985
M026	5114	Species	Lachnoclostridium sp. YL32	Lachnoclostridium sp. YL32	61.2632	98.5543	Lachnoclostridium	61.6152	98.4419
M027	5012	Species	Citrobacter freundii	Citrobacter freundii	54.4693	98.669	Citrobacter	78.5914	98.6366
M028	4967	Species	Citrobacter freundii	Citrobacter freundii	61.1234	98.9473	Citrobacter	73.0219	98.6942
M029	4932	Genus	[Clostridium]	[Clostridium] sphenoides	15.5312	77.1897	[Clostridium]	36.618	77.2184
M030	4906	Species	Streptococcus salivarius	Streptococcus salivarius	40.4607	97.7732	Streptococcus	97.6559	95.9742
M031	4828	Unclassified	NA	[Eubacterium] eligens	6.44159	77.169	[Eubacterium]	10.9155	77.6183
M032	4724	Unclassified	NA	[Eubacterium] siraeum	6.66808	88.0203	[Eubacterium]	8.89077	85.6987
M033	4641	Unclassified	NA	[Clostridium] bolteae	3.14587	76.1885	[Clostridium]	7.54148	76.1545
M034	4606	Unclassified	NA	[Clostridium] innocuum	9.96526	76.6353	[Clostridium]	10.6383	76.605
M035	4580	Genus	Bacteroides	Bacteroides thetaiotaomicron	18.2533	80.2874	Bacteroides	51.8996	80.1469
M036	4484	Genus	Clostridium	Clostridium chauvoei	27.4532	78.1822	Clostridium	71.3426	78.2326
M037	4483	Unclassified	NA	Faecalibacterium prausnitzii	1.91836	77.6481	Ruminococcus	2.52063	77.3359
M038	4470	Genus	Faecalibacterium	Faecalibacterium prausnitzii	51.9463	84.3041	Faecalibacterium	51.9463	84.3041
M039	4443	Species	Bacteroides ovatus	Bacteroides ovatus	36.957	85.3464	Bacteroides	66.7567	84.6378
M040	4439	Unclassified	NA	Escherichia coli	14.0572	90.0616	Escherichia	15.2287	90.1716
M041	4436	Unclassified	NA	Faecalibacterium prausnitzii	3.53922	78.4539	uncultured	7.41659	83.4051
M042	4364	Unclassified	NA	Faecalibacterium prausnitzii	8.50137	93.3552	Faecalibacterium	8.50137	93.3552
M043	4360	Unclassified	NA	Flavonifractor plautii	5.02294	76.7883	Flavonifractor	5.02294	76.7883
M044	4355	Species	Bacteroides thetaiotaomicron	Bacteroides thetaiotaomicron	99.4259	98.6284	Bacteroides	99.7933	98.6113
M045	4324	Species	Bacteroides fragilis	Bacteroides fragilis	74.5606	87.497	Bacteroides	83.4644	87.3633
M046	4156	Unclassified	NA	[Eubacterium] eligens	6.13571	76.9342	[Eubacterium]	8.68624	78.3778
M047	4150	Species	Kluyvera georgiana	Kluyvera georgiana	73.9036	86.2336	Kluyvera	74.241	86.279
M048	4133	Unclassified	NA	Flavonifractor plautii	4.54875	76.7563	Flavonifractor	4.54875	76.7563
M049	4120	Species	Streptococcus salivarius	Streptococcus salivarius	36.2864	97.8722	Streptococcus	97.1117	96.6159
M050	4038	Species	Clostridium scindens	Lachnoclostridium phocaeense	20.3566	77.4474	Lachnoclostridium	21.793	77.4319
M051	3979	Species	Bacteroides fragilis	Bacteroides fragilis	99.3214	99.4424	Bacteroides	99.8743	99.3972
M052	3931	Species	Anaerostipes caccae	Anaerostipes hadrus	18.2396	76.7633	Anaerostipes	18.5958	77.1871
M053	3873	Species	Faecalibacterium prausnitzii	Faecalibacterium prausnitzii	99.2254	95.7537	Faecalibacterium	99.2254	95.7537
M054	3774	Species	Enterobacter cloacae	Enterobacter cloacae	99.2581	99.8051	Enterobacter	99.9205	99.7977
M055	3771	Species	Enterobacter cloacae	Enterobacter cloacae	94.8555	99.2478	Enterobacter	100	99.25
M056	3759	Unclassified	NA	Ruminococcus bicirculans	6.38468	76.7753	Ruminococcus	17.2386	77.1966
M057	3754	Species	Bacteroides stercoris	Bacteroides helcogenes	31.0602	80.7685	Bacteroides	73.6015	81.2405
M058	3715	Species	Enterobacter cloacae	Enterobacter cloacae	93.9704	98.5435	Enterobacter	99.6501	98.5002
M059	3713	Genus	Prevotella	Prevotella ruminicola	7.00242	76.7956	Prevotella	28.9793	76.8337
M060	3653	Species	Bacteroides vulgatus	Bacteroides vulgatus	73.9119	99.178	Bacteroides	99.3978	98.8559
M061	3644	Species	Bacteroides thetaiotaomicron	Bacteroides thetaiotaomicron	55.1592	87.9169	Bacteroides	64.4896	86.8945
M062	3643	Species	Romboutsia ilealis	Romboutsia ilealis	49.4373	93.252	Romboutsia	49.4373	93.252
M063	3631	Species	Bacteroides cellulosilyticus	Bacteroides cellulosilyticus	72.9826	87.3593	Bacteroides	81.1898	86.4662
M064	3620	Species	Flavonifractor plautii	Flavonifractor plautii	97.7624	98.2574	Flavonifractor	97.7624	98.2574
M065	3604	Species	Faecalibacterium prausnitzii	Faecalibacterium prausnitzii	86.3762	85.0236	Faecalibacterium	86.3762	85.0236
M066	3591	Genus	Cellulosilyticum	Cellulosilyticum lentocellum	20.7742	77.2566	Cellulosilyticum	20.7742	77.2566
M067	3582	Unclassified	NA	Flavonifractor plautii	4.63428	77.3204	Flavonifractor	4.63428	77.3204
M068	3581	Species	Clostridium symbiosum	[Clostridium] saccharolyticum	21.5861	77.1404	[Clostridium]	29.3214	77.176
M069	3513	Species	Coprobacillus sp. 29_1	Clostridioides difficile	1.48022	78.3867	Clostridium	8.11272	76.1731
M070	3493	Unclassified	NA	Opitutaceae bacterium TAV5	0.744346	77.9098	uncultured	0.916118	79.7082
M071	3487	Unclassified	NA	Oscillibacter valericigenes	19.3003	78.3076	Oscillibacter	19.3003	78.3076
M072	3476	Species	Ruminococcus sp. 5_1_39BFAA	Ruminococcus sp. SR1/5	26.5247	80.0298	Blautia	26.87	79.9943
M073	3468	Species	Roseburia hominis	Roseburia hominis	97.3183	97.5838	Roseburia	97.6932	97.5187
M074	3449	Genus	[Clostridium]	[Clostridium] bolteae	18.962	78.0102	[Clostridium]	22.4703	77.8081
M075	3448	Genus	Prevotella	Prevotella dentalis	6.81555	76.1924	Prevotella	24.1009	76.1748
M076	3435	Unclassified	NA	Oscillibacter valericigenes	5.21106	77.3587	Oscillibacter	5.21106	77.3587
M077	3429	Species	Citrobacter sp. 30_2	Kluyvera georgiana	34.6748	84.0472	Citrobacter	45.2902	97.9814
M078	3410	Unclassified	NA	Faecalibacterium prausnitzii	16.2757	76.6578	Faecalibacterium	16.2757	76.6578
M079	3405	Unclassified	NA	Flavonifractor plautii	9.51542	77.5069	Flavonifractor	9.51542	77.5069
M080	3395	Species	Roseburia intestinalis	Roseburia intestinalis	91.0162	90.0854	Roseburia	92.0471	89.9713
M081	3387	Species	Bacteroides caccae	Bacteroides caccae	99.38	99.2422	Bacteroides	99.8229	99.1822
M082	3368	Genus	[Eubacterium]	[Eubacterium] eligens	29.1271	78.884	[Eubacterium]	31.5024	79.0441
M083	3360	Species	Odoribacter splanchnicus	Odoribacter splanchnicus	97.5595	99.4242	Odoribacter	97.5595	99.4242
M084	3342	Unclassified	NA	Flavonifractor plautii	10.5925	78.0057	Flavonifractor	10.5925	78.0057
M085	3284	Genus	Bacteroides	Bacteroides fragilis	29.9635	79.0704	Bacteroides	71.7418	78.5174
M086	3273	Species	Collinsella aerofaciens	Libanicoccus massiliensis	10.663	80.5552	Libanicoccus	10.663	80.5552
M087	3254	Unclassified	NA	Flavonifractor plautii	13.3067	77.758	Flavonifractor	13.3067	77.758
M088	3251	Unclassified	NA	Odoribacter splanchnicus	18.056	76.3444	Odoribacter	18.056	76.3444
M089	3247	Genus	Desulfovibrio	Desulfovibrio vulgaris	11.9803	76.759	Desulfovibrio	33.1999	77.2695
M090	3233	Species	Faecalibacterium prausnitzii	Faecalibacterium prausnitzii	79.369	95.3405	Faecalibacterium	79.369	95.3405
M091	3228	Genus	[Clostridium]	[Clostridium] bolteae	22.3978	78.0988	[Clostridium]	28.1908	77.8962
M092	3192	Unclassified	NA	Roseburia hominis	6.42231	77.3729	Roseburia	11.5288	77.5985
M093	3172	Genus	Roseburia	[Eubacterium] rectale	20.6494	80.3775	Roseburia	28.3733	78.5144
M094	3158	Unclassified	NA	Weissella cibaria	10.1013	81.894	Roseburia	12.3496	77.4608
M095	3157	Species	[Eubacterium] eligens	[Eubacterium] eligens	90.7824	94.2017	[Eubacterium]	91.3525	94.1298
M096	3150	Genus	Faecalibacterium	Faecalibacterium prausnitzii	35.0159	79.1487	Faecalibacterium	35.0159	79.1487
M097	3137	Unclassified	NA	Roseburia intestinalis	8.63883	78.339	Roseburia	12.6554	78.6617
M098	3109	Species	Parabacteroides merdae	Parabacteroides sp. CT06	23.1907	78.3716	Parabacteroides	46.3171	78.2732
M099	3079	Species	Pyramidobacter piscolens	Fretibacterium fastidiosum	7.95713	76.8117	Fretibacterium	7.95713	76.8117
M100	3052	Genus	Ruminococcus	Ruminococcus sp. SR1/5	22.5754	78.7512	Ruminococcus	22.7064	78.7487
M101	3021	Unclassified	NA	Faecalibacterium prausnitzii	1.09235	87.3293	uncultured	1.58888	82.1563
M102	3005	Unclassified	NA	[Eubacterium] siraeum	2.82862	78.9183	Ruminococcus	5.22463	77.0101
M103	2997	Unclassified	NA	Faecalibacterium prausnitzii	3.03637	77.479	Faecalibacterium	3.03637	77.479
M104	2981	Species	Alistipes finegoldii	Alistipes finegoldii	64.3073	85.7406	Alistipes	80.2415	85.9076
M105	2932	Unclassified	NA	Ruminococcus sp. SR1/5	8.56071	78.1459	Blautia	17.0873	78.1537
M106	2922	Genus	Bacteroides	Bacteroides dorei	54.449	81.1594	Bacteroides	77.5838	80.7579
M107	2912	Unclassified	NA	Lachnoclostridium sp. YL32	1.06456	78.0124	[Clostridium]	2.33516	75.4878
M108	2894	Genus	[Eubacterium]	[Eubacterium] eligens	48.8252	79.7328	[Eubacterium]	51.0366	79.7862
M109	2839	Unclassified	NA	Cloacibacillus porcorum	11.3772	79.3505	Cloacibacillus	11.3772	79.3505
M110	2826	Species	Bacteroides uniformis	Bacteroides helcogenes	33.9349	82.002	Bacteroides	65.0035	82.1706
M111	2818	Genus	Prevotella	uncultured bacterium	12.7395	85.6793	Prevotella	35.2378	77.0832
M112	2814	Species	Alistipes shahii	Alistipes shahii	98.8628	98.6872	Alistipes	99.6091	98.5898
M113	2802	Genus	Faecalibacterium	Faecalibacterium prausnitzii	39.222	78.9729	Faecalibacterium	39.222	78.9729
M114	2801	Genus	[Eubacterium]	[Eubacterium] eligens	27.8829	78.1419	[Eubacterium]	28.9539	78.1413
M115	2784	Genus	butyrate-producing	butyrate-producing bacterium SS3/4	36.5661	78.7984	butyrate-producing	37.8592	78.7441
M116	2765	Unclassified	NA	Parabacteroides sp. YL27	12.6221	77.1458	Parabacteroides	12.9114	77.1962
M117	2764	Genus	Roseburia	Roseburia intestinalis	54.8842	79.4925	Roseburia	65.4848	79.1861
M118	2763	Unclassified	NA	Roseburia hominis	7.16612	77.2	Roseburia	12.3417	77.1735
M119	2756	Unclassified	NA	Roseburia intestinalis	7.03919	77.2451	Roseburia	11.2845	76.9173
M120	2734	Genus	Prevotella	Prevotella dentalis	8.81492	75.9064	Prevotella	33.9429	76.8188
M121	2722	Species	[Ruminococcus] torques	[Ruminococcus] torques	36.0397	78.505	[Ruminococcus]	36.0764	78.5112
M122	2720	Genus	Alistipes	Alistipes shahii	14.7426	76.9041	Alistipes	29.4853	76.9645
M123	2719	Genus	Blautia	Blautia obeum	31.9603	79.3053	Blautia	36.2266	79.1915
M124	2712	Unclassified	NA	Ralstonia solanacearum	1.10619	78.0927	Burkholderia	9.36578	76.6298
M125	2711	Species	Faecalibacterium prausnitzii	Faecalibacterium prausnitzii	86.5732	84.3676	Faecalibacterium	86.5732	84.3676
M126	2711	Species	Roseburia inulinivorans	Roseburia intestinalis	45.0756	80.3032	Roseburia	57.322	80.3127
M127	2709	Unclassified	NA	Flavonifractor plautii	19.6382	78.5142	Flavonifractor	19.6382	78.5142
M128	2674	Genus	Desulfovibrio	Desulfovibrio vulgaris	13.1638	77.0593	Desulfovibrio	33.4705	77.3695
M129	2666	Genus	Bacteroides	Bacteroides salanitronis	23.6684	76.993	Bacteroides	47.9745	77.2192
M130	2658	Species	Ruminococcus bicirculans	Ruminococcus bicirculans	99.2099	97.4343	Ruminococcus	99.2099	97.4343
M131	2653	Genus	Bacteroides	Bacteroides fragilis	3.61855	76.0397	Bacteroides	21.259	76.1771
M132	2647	Unclassified	NA	Faecalibacterium prausnitzii	1.5867	81.3648	Ruminococcus	1.88893	77.7906
M133	2646	Unclassified	NA	Flavonifractor plautii	9.37264	76.6539	Flavonifractor	9.37264	76.6539
M134	2645	Species	unclassified Lachnospiraceae	[Ruminococcus] torques	16.1437	77.041	[Ruminococcus]	16.2949	77.0291
M135	2638	Unclassified	NA	Roseburia hominis	5.0417	76.6176	Roseburia	10.0076	77.1624
M136	2614	Unclassified	NA	Intestinimonas butyriciproducens	0.841622	80.9263	uncultured	1.30069	81.5441
M137	2608	Genus	[Clostridium]	[Clostridium] bolteae	22.431	76.9485	[Clostridium]	28.9494	76.8061
M138	2590	Unclassified	NA	Ruminococcus champanellensis	1.81467	76.7806	Ruminococcus	4.98069	77.197
M139	2561	Species	Lactococcus garvieae	Lactococcus garvieae	74.6193	97.8396	Lactococcus	76.6888	97.7677
M140	2561	Species	Bacteroides coprocola	Bacteroides salanitronis	32.214	77.7794	Bacteroides	68.4108	78.2956
M141	2548	Species	Clostridium leptum	Ruminococcaceae bacterium CPB6	4.23862	75.1195	Ruminococcaceae	4.23862	75.1195
M142	2535	Species	Bacteroides eggerthii	Bacteroides helcogenes	36.4497	79.8959	Bacteroides	78.146	79.8007
M143	2530	Species	[Ruminococcus] torques	[Ruminococcus] torques	92.2925	96.5817	[Ruminococcus]	92.2925	96.5817
M144	2529	Unclassified	NA	[Clostridium] bolteae	7.71056	78.2013	[Clostridium]	17.9913	77.822
M145	2513	Unclassified	NA	Roseburia intestinalis	6.52606	77.2321	Roseburia	7.68006	77.3985
M146	2513	Species	Alistipes finegoldii	Alistipes finegoldii	99.6419	98.7509	Alistipes	99.801	98.7399
M147	2499	Unclassified	NA	[Eubacterium] siraeum	3.44138	76.7154	Ruminococcus	4.20168	75.7116
M148	2493	Unclassified	NA	Roseburia intestinalis	6.77898	76.7084	Roseburia	10.1484	76.626
M149	2487	Genus	Faecalibacterium	Faecalibacterium prausnitzii	67.9534	84.4877	Faecalibacterium	67.9534	84.4877
M150	2487	Genus	Prevotella	Prevotella dentalis	26.8195	77.2569	Prevotella	47.0848	77.3119
M151	2485	Species	Mitsuokella multacida	Selenomonas ruminantium	18.5111	79.1532	Selenomonas	46.1569	78.4901
M152	2483	Genus	Faecalibacterium	Faecalibacterium prausnitzii	38.7435	78.6692	Faecalibacterium	38.7435	78.6692
M153	2473	Unclassified	NA	Roseburia intestinalis	5.78245	77.1716	Roseburia	10.554	76.9773
M154	2464	Unclassified	NA	Roseburia intestinalis	6.81818	78.2876	Roseburia	11.4854	77.7946
M155	2446	Genus	[Eubacterium]	[Eubacterium] eligens	49.8774	78.9808	[Eubacterium]	51.9624	78.9752
M156	2446	Genus	[Clostridium]	[Clostridium] saccharolyticum	53.843	80.6068	[Clostridium]	55.3557	80.4936
M157	2437	Species	Ruminococcaceae bacterium D16	Flavonifractor plautii	25.5642	78.4896	Flavonifractor	25.5642	78.4896
M158	2427	Species	Ruminococcus champanellensis	Ruminococcus champanellensis	98.7227	99.6528	Ruminococcus	98.8463	99.6394
M159	2424	Genus	Roseburia	Roseburia intestinalis	31.5182	77.9055	Roseburia	38.0776	77.6584
M160	2424	Genus	Parabacteroides	Parabacteroides sp. CT06	21.3284	77.7984	Parabacteroides	40.9241	77.7235
M161	2421	Genus	Desulfovibrio	Desulfovibrio piger	24.494	77.2106	Desulfovibrio	43.2466	77.1264
M162	2416	Unclassified	NA	[Eubacterium] eligens	12.7483	76.667	[Eubacterium]	18.0877	76.9697
M163	2410	Unclassified	NA	[Eubacterium] rectale	6.0166	76.8708	[Eubacterium]	12.1577	76.3952
M164	2410	Unclassified	NA	Faecalibacterium prausnitzii	5.02075	77.9717	Faecalibacterium	5.02075	77.9717
M165	2403	Genus	Faecalibacterium	Faecalibacterium prausnitzii	41.0737	78.6869	Faecalibacterium	41.0737	78.6869
M166	2400	Unclassified	NA	Acidaminococcus fermentans	9.5	84.9603	Acidaminococcus	10.125	84.7277
M167	2398	Unclassified	NA	Barnesiella viscericola	9.54962	76.896	Bacteroides	16.9308	76.8709
M168	2396	Unclassified	NA	Ethanoligenens harbinense	6.55259	76.0455	Ruminococcus	7.01169	77.0854
M169	2394	Unclassified	NA	Flavonifractor plautii	11.2364	77.323	Flavonifractor	11.2364	77.323
M170	2393	Unclassified	NA	Roseburia intestinalis	6.89511	76.5397	Roseburia	8.3995	76.9208
M171	2392	Genus	Roseburia	[Eubacterium] rectale	22.0318	78.8578	Roseburia	28.5117	77.4552
M172	2384	Genus	Bacteroides	Bacteroides dorei	8.89262	76.4427	Bacteroides	40.3943	75.9777
M173	2371	Unclassified	NA	Flavonifractor plautii	9.95361	76.6917	Flavonifractor	9.95361	76.6917
M174	2367	Unclassified	NA	Roseburia intestinalis	9.97043	77.4399	Roseburia	14.9134	77.3588
M175	2365	Unclassified	NA	[Eubacterium] siraeum	16.6596	76.8233	[Eubacterium]	17.0825	76.7805
M176	2354	Species	Eggerthella lenta	Eggerthella lenta	98.9805	99.3671	Eggerthella	99.1929	99.3308
M177	2354	Unclassified	NA	Bifidobacterium pseudocatenulatum	4.16313	98.7057	Bifidobacterium	5.90484	96.5791
M178	2351	Genus	[Clostridium]	[Clostridium] saccharolyticum	17.567	76.9616	[Clostridium]	36.4951	76.804
M179	2349	Genus	[Eubacterium]	[Eubacterium] eligens	45.1682	78.7239	[Eubacterium]	46.9136	78.6788
M180	2348	Unclassified	NA	Escherichia coli	8.0494	97.5577	Escherichia	8.26235	97.5804
M181	2347	Genus	Parabacteroides	Parabacteroides sp. CT06	16.1057	76.5965	Parabacteroides	31.9983	76.6022
M182	2347	Unclassified	NA	Flavonifractor plautii	8.73455	77.4048	Flavonifractor	8.73455	77.4048
M183	2345	Unclassified	NA	Flavonifractor plautii	3.79531	77.2576	Flavonifractor	3.79531	77.2576
M184	2344	Unclassified	NA	Faecalibacterium prausnitzii	3.92491	77.8153	uncultured	4.43686	78.4281
M185	2335	Unclassified	NA	Ruminococcus champanellensis	2.39829	75.8983	Ruminococcus	4.96788	75.7519
M186	2334	Species	[Eubacterium] siraeum	[Eubacterium] siraeum	99.4002	97.7551	[Eubacterium]	99.4002	97.7551
M187	2327	Unclassified	NA	Lachnoclostridium sp. YL32	5.32875	91.8432	[Clostridium]	7.0477	82.0472
M188	2327	Species	Clostridium sp. L2-50	Coprococcus sp. ART55/1	32.3593	78.0237	Coprococcus	34.0782	77.9628
M189	2324	Species	Faecalibacterium prausnitzii	Faecalibacterium prausnitzii	86.6609	85.0758	Faecalibacterium	86.6609	85.0758
M190	2322	Genus	[Clostridium]	[Clostridium] bolteae	21.8777	79.7584	[Clostridium]	26.0982	79.4241
M191	2315	Genus	Roseburia	Roseburia intestinalis	27.8618	78.2639	Roseburia	44.3197	77.8262
M192	2309	Species	Bifidobacterium pseudocatenulatum	Bifidobacterium pseudocatenulatum	50.065	99.1303	Bifidobacterium	68.3846	98.1461
M193	2305	Unclassified	NA	Lachnoclostridium phocaeense	5.63991	76.5482	Lachnoclostridium	8.15618	76.9711
M194	2282	Species	Klebsiella variicola	Klebsiella variicola	96.0999	99.5311	Klebsiella	99.7809	99.5055
M195	2280	Unclassified	NA	uncultured bacterium	15.3947	94.7633	uncultured	15.8772	94.1413
M196	2274	Unclassified	NA	Faecalibacterium prausnitzii	4.44151	78.0458	uncultured	5.01319	77.664
M197	2264	Unclassified	NA	Anaerostipes hadrus	6.09541	76.4511	Coprococcus	7.33216	77.2498
M198	2257	Genus	Barnesiella	Barnesiella viscericola	60.7	78.7714	Barnesiella	60.7	78.7714
M199	2253	Unclassified	NA	Oscillibacter valericigenes	18.9969	77.3766	Oscillibacter	18.9969	77.3766
M200	2252	Species	[Ruminococcus] obeum	Blautia obeum	80.0178	83.4852	Blautia	80.1954	83.476
M201	2252	Genus	Ruminococcus	Ruminococcus bicirculans	25.4885	76.9952	Ruminococcus	39.1208	77.0644
M202	2247	Genus	Blautia	Blautia hansenii	23.6315	78.3116	Blautia	52.1584	77.9352
M203	2242	Genus	Prevotella	Prevotella dentalis	22.4353	76.7507	Prevotella	47.5914	76.8721
M204	2242	Genus	Ruminococcus	Ruminococcus champanellensis	23.818	76.7182	Ruminococcus	28.5013	76.8375
M205	2239	Unclassified	NA	Blautia obeum	11.925	77.9805	Blautia	19.1157	77.6884
M206	2239	Genus	Alistipes	Alistipes finegoldii	23.046	78.6801	Alistipes	45.1541	78.5376
M207	2237	Species	Fusobacterium mortiferum	Fusobacterium varium	55.8784	78.5999	Fusobacterium	63.7908	78.8096
M208	2232	Genus	Prevotella	uncultured bacterium	11.2903	85.8132	Prevotella	23.3423	76.9201
M209	2231	Unclassified	NA	Ruminococcaceae bacterium CPB6	4.84088	76.0932	Ruminococcaceae	4.84088	76.0932
M210	2218	Genus	Prevotella	Prevotella dentalis	18.1695	76.5617	Prevotella	47.2949	77.1889
M211	2217	Species	Desulfovibrio piger	Desulfovibrio piger	96.5719	94.406	Desulfovibrio	97.1132	94.3182
M212	2215	Unclassified	NA	Bacteroides thetaiotaomicron	5.46275	79.8764	Bacteroides	14.4921	79.7825
M213	2212	Unclassified	NA	[Eubacterium] eligens	10.1266	76.5562	[Eubacterium]	16.0488	76.6998
M214	2209	Genus	Ruminococcus	Ruminococcus champanellensis	8.37483	78.3179	Ruminococcus	26.0751	77.7858
M215	2205	Species	Prevotella copri	uncultured bacterium	19.229	95.8234	Prevotella	42.2676	77.385
M216	2198	Species	Sutterella wadsworthensis	Burkholderiales bacterium YL45	1.59236	75.766	Burkholderia	3.95814	78.0063
M217	2194	Genus	Flavonifractor	Flavonifractor plautii	29.3984	78.2729	Flavonifractor	29.3984	78.2729
M218	2188	Species	Coprococcus comes	[Ruminococcus] torques	25.8684	78.1298	[Ruminococcus]	25.9598	78.1155
M219	2185	Species	Alistipes putredinis	Alistipes finegoldii	30.6178	80.0304	Alistipes	52.1281	80.3614
M220	2182	Genus	Ruminococcus	Ruminococcus champanellensis	22.7773	76.7754	Ruminococcus	29.7434	77.9408
M221	2178	Unclassified	NA	[Ruminococcus] torques	15.6107	76.6857	[Ruminococcus]	15.6107	76.6857
M222	2175	Species	Ruminococcus sp. SR1/5	Ruminococcus sp. SR1/5	64.6897	88.1783	Ruminococcus	65.0575	88.1398
M223	2171	Unclassified	NA	Flavonifractor plautii	11.6536	77.0674	Flavonifractor	11.6536	77.0674
M224	2165	Genus	Prevotella	Prevotella dentalis	13.2102	76.2152	Prevotella	37.321	76.8876
M225	2164	Genus	Flavonifractor	Flavonifractor plautii	26.525	78.2671	Flavonifractor	26.525	78.2671
M226	2164	Unclassified	NA	Faecalibacterium prausnitzii	6.4695	77.6923	Faecalibacterium	6.4695	77.6923
M227	2163	Genus	Megasphaera	Megasphaera elsdenii	49.6995	79.7537	Megasphaera	49.6995	79.7537
M228	2161	Species	Bacteroides dorei	Bacteroides dorei	62.5636	99.3315	Bacteroides	78.2045	97.4555
M229	2157	Unclassified	NA	Roseburia intestinalis	7.64951	76.5132	Roseburia	8.57673	76.4667
M230	2154	Genus	Prevotella	Prevotella dentalis	17.0381	76.2083	Prevotella	44.9861	76.9835
M231	2151	Species	Faecalibacterium prausnitzii	Faecalibacterium prausnitzii	87.5872	84.4047	Faecalibacterium	87.5872	84.4047
M232	2147	Species	Eubacterium rectale	[Eubacterium] rectale	99.3014	97.7696	[Eubacterium]	99.3014	97.7696
M233	2145	Unclassified	NA	Acidaminococcus fermentans	4.28904	75.8941	Acidaminococcus	8.39161	75.7966
M234	2145	Unclassified	NA	[Eubacterium] siraeum	2.51748	77.5689	Ruminococcus	3.44988	76.7593
M235	2142	Unclassified	NA	Flavonifractor plautii	9.19701	76.7538	Flavonifractor	9.19701	76.7538
M236	2141	Genus	[Eubacterium]	[Eubacterium] eligens	36.3849	77.4835	[Eubacterium]	37.4124	77.4484
M237	2123	Unclassified	NA	Flavonifractor plautii	12.0584	77.2901	Flavonifractor	12.0584	77.2901
M238	2119	Genus	Oscillibacter	Oscillibacter valericigenes	40.0189	78.1256	Oscillibacter	40.0189	78.1256
M239	2117	Species	Bifidobacterium bifidum	Bifidobacterium bifidum	99.7166	99.5829	Bifidobacterium	99.8111	99.5763
M240	2108	Genus	Bacteroides	Bacteroides fragilis	17.2201	78.7001	Bacteroides	50.5218	78.1634
M241	2097	Species	Veillonella parvula	Veillonella parvula	91.2256	94.6376	Veillonella	94.7067	94.5342
M242	2093	Unclassified	NA	Oscillibacter valericigenes	2.29336	76.5689	Oscillibacter	2.29336	76.5689
M243	2081	Unclassified	NA	Muribaculum intestinale	17.0111	77.8515	Muribaculum	17.0111	77.8515
M244	2078	Genus	Clostridium	Clostridium chauvoei	27.5265	78.2648	Clostridium	69.9711	78.3741
M245	2071	Genus	Prevotella	uncultured bacterium	10.0917	82.9118	Prevotella	38.8701	76.4004
M246	2070	Unclassified	NA	uncultured bacterium	13.8164	96.7657	uncultured	14.5411	95.8594
M247	2067	Unclassified	NA	Odoribacter splanchnicus	13.4978	75.8238	Odoribacter	13.4978	75.8238
M248	2063	Genus	Coprococcus	Coprococcus sp. ART55/1	39.1663	78.6079	Coprococcus	39.8934	78.6256
M249	2058	Species	Paraprevotella xylaniphila	Bacteroides salanitronis	11.516	76.2593	Bacteroides	41.5452	76.2609
M250	2057	Genus	butyrate-producing	butyrate-producing bacterium SS3/4	43.0724	77.747	butyrate-producing	45.017	77.8052
M251	2056	Genus	Oscillibacter	Oscillibacter valericigenes	38.716	78.3578	Oscillibacter	38.716	78.3578
M252	2053	Genus	Roseburia	Roseburia intestinalis	30.492	77.6184	Roseburia	36.678	77.4552
M253	2052	Unclassified	NA	Oscillibacter valericigenes	15.4971	76.6488	Oscillibacter	15.4971	76.6488
M254	2049	Unclassified	NA	Flavonifractor plautii	12.0547	76.9926	Flavonifractor	12.0547	76.9926
M255	2047	Genus	Alistipes	Alistipes shahii	17.7333	76.8172	Alistipes	34.8803	76.8963
M256	2040	Genus	[Eubacterium]	[Eubacterium] eligens	46.7647	78.2058	[Eubacterium]	50.6863	78.2119
M257	2035	Genus	butyrate-producing	butyrate-producing bacterium SS3/4	39.7543	77.3263	butyrate-producing	41.7199	77.3143
M258	2034	Unclassified	NA	Flavonifractor plautii	10.0787	76.2655	Flavonifractor	10.0787	76.2655
M259	2028	Unclassified	NA	Faecalibacterium prausnitzii	6.85404	83.9077	Faecalibacterium	6.85404	83.9077
M260	2028	Genus	Flavonifractor	Flavonifractor plautii	22.5345	77.6165	Flavonifractor	22.5345	77.6165
M261	2028	Unclassified	NA	Oscillibacter valericigenes	16.8639	76.6969	Oscillibacter	16.8639	76.6969
M262	2026	Species	Ruminococcus lactaris	[Ruminococcus] torques	54.7878	80.3952	[Ruminococcus]	54.7878	80.3952
M263	2023	Unclassified	NA	[Eubacterium] eligens	11.913	76.413	[Eubacterium]	17.9436	76.9053
M264	2023	Genus	Prevotella	Prevotella ruminicola	11.6658	76.5341	Prevotella	49.8764	76.3339
M265	2023	Genus	Oxalobacter	Oxalobacter formigenes	66.9797	78.7591	Oxalobacter	66.9797	78.7591
M266	2020	Unclassified	NA	Oscillibacter valericigenes	19.4059	77.358	Oscillibacter	19.4059	77.358
M267	2017	Genus	Alistipes	Alistipes finegoldii	33.5647	79.5289	Alistipes	66.3857	79.4735
M268	2014	Genus	[Ruminococcus]	[Ruminococcus] torques	23.7339	77.6136	[Ruminococcus]	23.7339	77.6136
M269	2006	Species	Ruminococcus bromii	Ruminococcus bromii	97.2084	97.7561	Ruminococcus	97.3081	97.7441
M270	2006	Species	Megamonas hypermegale	Megamonas hypermegale	98.006	97.8221	Megamonas	98.006	97.8221
M271	2005	Genus	Megasphaera	Megasphaera elsdenii	54.9626	79.0227	Megasphaera	54.9626	79.0227
M272	2002	Genus	Alistipes	Alistipes finegoldii	16.4835	76.3363	Alistipes	32.5175	76.5814
M273	2002	Unclassified	NA	Faecalibacterium prausnitzii	2.8971	77.0923	Ruminococcus	3.8961	78.8724
M274	2001	Unclassified	NA	Oscillibacter valericigenes	17.0415	77.3968	Oscillibacter	17.0415	77.3968
M275	1999	Species	Ruminococcus sp. 5_1_39BFAA	Ruminococcus sp. SR1/5	33.8669	78.6264	Ruminococcus	34.1671	78.5937
M276	1993	Genus	Prevotella	Prevotella denticola	19.3176	76.8456	Prevotella	49.6237	77.3021
M277	1983	Species	Eubacterium hallii	Anaerostipes hadrus	15.7337	76.5324	Anaerostipes	15.7337	76.5324
M278	1981	Species	Butyrivibrio crossotus	[Eubacterium] eligens	14.74	76.6338	[Eubacterium]	18.7784	76.9255
M279	1979	Genus	Flavonifractor	Flavonifractor plautii	35.3714	79.2283	Flavonifractor	35.3714	79.2283
M280	1977	Species	Lachnospiraceae bacterium 2_1_46FAA	[Ruminococcus] torques	15.8827	76.2419	[Ruminococcus]	15.8827	76.2419
M281	1975	Genus	Prevotella	Prevotella dentalis	16.3544	75.9574	Prevotella	48.2532	76.9016
M282	1971	Unclassified	NA	Flavonifractor plautii	11.0604	76.4658	Flavonifractor	11.0604	76.4658
M283	1964	Species	Bacteroides clarus	Bacteroides helcogenes	26.5275	79.1474	Bacteroides	68.6864	78.5409
M284	1964	Unclassified	NA	Oscillibacter valericigenes	15.5804	76.5041	Oscillibacter	15.5804	76.5041
M285	1962	Species	Bifidobacterium dentium	Bifidobacterium dentium	93.0683	99.2119	Bifidobacterium	97.1967	98.7803
M286	1955	Genus	Ruminococcus	Ruminococcus champanellensis	22.0972	76.5153	Ruminococcus	26.4962	76.6486
M287	1953	Unclassified	NA	Flavonifractor plautii	9.57501	76.9753	Flavonifractor	9.57501	76.9753
M288	1947	Species	Bacteroides xylanisolvens	Bacteroides xylanisolvens	77.7607	98.0718	Bacteroides	98.5105	97.6234
M289	1946	Unclassified	NA	Ralstonia solanacearum	1.54162	78.1703	Burkholderia	11.6136	77.5405
M290	1945	Unclassified	NA	Faecalibacterium prausnitzii	2.51928	77.9068	Faecalibacterium	2.51928	77.9068
M291	1940	Species	Bacteroides ovatus	Bacteroides ovatus	92.5258	97.961	Bacteroides	97.4227	97.447
M292	1940	Genus	Clostridium	Clostridium chauvoei	24.8969	77.7866	Clostridium	69.7938	78.0607
M293	1939	Genus	Ruminococcus	Ruminococcus champanellensis	17.5348	76.3689	Ruminococcus	21.0933	76.3198
M294	1935	Unclassified	NA	Flavonifractor plautii	3.61757	76.328	Flavonifractor	3.61757	76.328
M295	1934	Genus	[Eubacterium]	[Eubacterium] rectale	51.0341	78.9817	[Eubacterium]	52.0683	78.9485
M296	1932	Unclassified	NA	Bacteroides fragilis	4.08903	76.7489	Bacteroides	18.6335	76.0933
M297	1926	Unclassified	NA	Ethanoligenens harbinense	2.23261	75.311	Ruminococcus	3.63448	77.7123
M298	1922	Genus	Cloacibacillus	Cloacibacillus porcorum	21.6961	78.9159	Cloacibacillus	21.6961	78.9159
M299	1919	Unclassified	NA	Barnesiella viscericola	8.28557	75.1794	Barnesiella	8.28557	75.1794
M300	1915	Genus	Ruminococcus	Ruminococcus bromii	22.9765	76.6046	Ruminococcus	24.2298	76.7437
M301	1912	Unclassified	NA	[Clostridium] innocuum	14.3305	76.7958	[Clostridium]	14.8536	76.7528
M302	1908	Unclassified	NA	Muribaculum intestinale	9.22432	77.3811	Muribaculum	9.22432	77.3811
M303	1907	Genus	Ruminococcus	Ruminococcus sp. SR1/5	34.7142	78.3237	Ruminococcus	35.0288	78.2896
M304	1902	Unclassified	NA	Faecalibacterium prausnitzii	4.78444	76.9914	Ruminococcus	5.41535	76.3531
M305	1901	Species	Escherichia fergusonii	Escherichia fergusonii	76.7491	99.4874	Escherichia	81.8517	99.2912
M306	1895	Unclassified	NA	Faecalibacterium prausnitzii	2.37467	77.0516	Ruminococcus	3.64116	76.3765
M307	1886	Unclassified	NA	Blautia obeum	9.38494	77.9774	Blautia	14.9523	77.2934
M308	1883	Genus	Flavonifractor	Flavonifractor plautii	35.2098	79.3937	Flavonifractor	35.2098	79.3937
M309	1870	Genus	Bacteroides	Prevotella dentalis	5.61497	75.6277	Bacteroides	20.3209	75.2045
M310	1870	Genus	[Clostridium]	butyrate-producing bacterium SS3/4	13.5294	77.4421	[Clostridium]	25.6684	76.2412
M311	1868	Genus	Faecalibacterium	Faecalibacterium prausnitzii	38.8651	77.9055	Faecalibacterium	38.8651	77.9055
M312	1853	Species	Veillonella parvula	Veillonella parvula	98.327	96.0758	Veillonella	99.6222	96.0421
M313	1847	Unclassified	NA	Flavonifractor plautii	14.2934	77.1154	Flavonifractor	14.2934	77.1154
M314	1845	Genus	Roseburia	Roseburia intestinalis	16.0434	77.0554	Roseburia	20.2168	76.8064
M315	1841	Unclassified	NA	Faecalibacterium prausnitzii	1.95546	76.53	Ruminococcus	2.87887	77.0909
M316	1840	Genus	Faecalibacterium	Faecalibacterium prausnitzii	38.4783	78.3557	Faecalibacterium	38.4783	78.3557
M317	1840	Unclassified	NA	Alistipes finegoldii	9.23913	75.6699	Alistipes	15.3261	75.9967
M318	1829	Unclassified	NA	Prevotella dentalis	6.94369	75.8336	Prevotella	18.0426	76.4979
M319	1824	Species	Roseburia intestinalis	Roseburia intestinalis	99.5614	99.2124	Roseburia	99.5614	99.2124
M320	1822	Genus	Desulfovibrio	Desulfovibrio vulgaris	13.337	77.3235	Desulfovibrio	33.0406	77.6379
M321	1816	Species	Eubacterium ventriosum	[Eubacterium] eligens	9.80176	76.3323	[Eubacterium]	12.5551	76.7207
M322	1814	Unclassified	NA	Faecalibacterium prausnitzii	6.72547	77.443	Faecalibacterium	6.72547	77.443
M323	1811	Genus	Ruminococcus	Ruminococcus bromii	18.8294	76.727	Ruminococcus	21.259	76.7675
M324	1806	Species	Coprococcus sp. ART55/1	Coprococcus sp. ART55/1	80.3433	85.2393	Coprococcus	80.5648	85.2225
M325	1803	Species	Bacteroides ovatus	Bacteroides ovatus	57.4043	97.1335	Bacteroides	99.279	97.4364
M326	1801	Unclassified	NA	Prevotella ruminicola	3.49806	76.0124	Bacteroides	18.3232	75.6995
M327	1799	Unclassified	NA	Burkholderiales bacterium YL45	2.00111	75.7046	Burkholderia	3.94664	77.3606
M328	1788	Unclassified	NA	Flavonifractor plautii	10.123	76.2737	Flavonifractor	10.123	76.2737
M329	1787	Unclassified	NA	Ruminococcus bromii	5.54001	76.2917	Ruminococcus	9.06547	76.3484
M330	1784	Unclassified	NA	Opitutaceae bacterium TAV5	0.560538	77.3762	uncultured	1.06502	79.8732
M331	1779	Unclassified	NA	Lachnoclostridium phocaeense	11.973	77.5894	Lachnoclostridium	13.3221	77.6039
M332	1775	Genus	Ruminococcus	Ruminococcus champanellensis	17.5775	76.7108	Ruminococcus	22.1408	76.6879
M333	1769	Genus	Faecalibacterium	Faecalibacterium prausnitzii	40.0791	77.9336	Faecalibacterium	40.0791	77.9336
M334	1768	Unclassified	NA	Anaerotignum propionicum	6.3914	76.4211	Clostridium	6.50452	76.6596
M335	1764	Unclassified	NA	Ruminococcus bromii	5.66893	76.0391	Ruminococcus	9.86395	76.0887
M336	1763	Unclassified	NA	Oscillibacter valericigenes	15.485	76.4099	Oscillibacter	15.485	76.4099
M337	1763	Unclassified	NA	[Eubacterium] siraeum	3.74362	77.0385	Ruminococcus	6.80658	76.512
M338	1734	Unclassified	NA	Flavonifractor plautii	6.05536	76.1754	Flavonifractor	6.05536	76.1754
M339	1721	Genus	[Ruminococcus]	[Ruminococcus] torques	50.7844	78.6311	[Ruminococcus]	50.7844	78.6311
M340	1718	Genus	Roseburia	Roseburia intestinalis	17.986	76.8952	Roseburia	28.8126	76.7845
M341	1714	Genus	Prevotella	Prevotella dentalis	17.853	76.129	Prevotella	48.9498	76.3784
M342	1710	Unclassified	NA	Opitutaceae bacterium TAV5	1.22807	76.3587	Opitutaceae	1.22807	76.3587
M343	1703	Genus	Anaerotignum	Anaerotignum propionicum	41.2214	76.8303	Anaerotignum	41.2214	76.8303
M344	1694	Unclassified	NA	Bacteroidales bacterium CF	4.84061	75.0993	uncultured	8.38253	77.5972
M345	1692	Unclassified	NA	Oscillibacter valericigenes	15.9574	76.9102	Oscillibacter	15.9574	76.9102
M346	1680	Unclassified	NA	Ruminococcus champanellensis	3.5119	75.8099	Ruminococcus	5.41667	75.8696
M347	1677	Unclassified	NA	[Eubacterium] siraeum	2.44484	77.0204	Ruminococcus	4.83005	76.9458
M348	1676	Species	Leuconostoc lactis	Leuconostoc lactis	36.6348	98.3873	Leuconostoc	71.6587	98.2908
M349	1676	Genus	Fusobacterium	Fusobacterium varium	64.0215	81.6858	Fusobacterium	67.1241	81.5218
M350	1676	Unclassified	NA	Veillonella atypica	7.27924	91.9833	Veillonella	8.53222	90.9156
M351	1674	Unclassified	NA	Odoribacter splanchnicus	12.4851	75.8723	Odoribacter	12.4851	75.8723
M352	1674	Unclassified	NA	[Eubacterium] siraeum	2.92712	78.8393	Ruminococcus	4.48029	77.1824
M353	1665	Genus	[Clostridium]	[Clostridium] bolteae	26.6066	76.2153	[Clostridium]	34.7748	76.452
M354	1659	Species	Faecalibacterium prausnitzii	Faecalibacterium prausnitzii	96.5642	92.3188	Faecalibacterium	96.5642	92.3188
M355	1658	Unclassified	NA	Ruminococcus bicirculans	7.23764	75.7825	Ruminococcus	18.3957	75.9069
M356	1656	Species	Eubacterium biforme	Faecalitalea cylindroides	27.7174	77.4584	Faecalitalea	27.7174	77.4584
M357	1656	Unclassified	NA	Flavonifractor plautii	2.29469	76.8983	Clostridium	3.98551	76.7321
M358	1655	Unclassified	NA	Ruminococcus bromii	9.30514	76.3149	Ruminococcus	12.7492	76.4207
M359	1653	Unclassified	NA	Burkholderia cenocepacia	1.33091	76.211	Burkholderia	10.0423	76.8617
M360	1650	Genus	Ruminococcus	Ruminococcus bromii	49.0303	79.0841	Ruminococcus	49.5758	79.0642
M361	1643	Unclassified	NA	Faecalibacterium prausnitzii	0.8521	76.8141	uncultured	3.28667	80.4884
M362	1634	Genus	Prevotella	Prevotella dentalis	17.1359	75.8005	Prevotella	47.3072	76.0687
M363	1633	Species	Coprococcus sp. ART55/1	Coprococcus sp. ART55/1	96.5707	98.3705	Coprococcus	96.632	98.3562
M364	1632	Species	Streptococcus parasanguinis	Streptococcus parasanguinis	63.1127	97.308	Streptococcus	71.0784	96.8096
M365	1623	Genus	Roseburia	Roseburia intestinalis	25.4467	78.3348	Roseburia	41.4048	78.0868
M366	1619	Species	Dialister invisus	Dialister pneumosintes	15.874	75.5767	Dialister	15.874	75.5767
M367	1618	Unclassified	NA	[Eubacterium] eligens	8.03461	75.9923	[Eubacterium]	10.1978	76.1683
M368	1618	Unclassified	NA	Ruminococcus bromii	8.40544	75.0241	Ruminococcus	10.5686	75.2443
M369	1617	Unclassified	NA	Oscillibacter valericigenes	14.1002	76.5167	Oscillibacter	14.1002	76.5167
M370	1613	Genus	[Clostridium]	[Clostridium] saccharolyticum	11.9653	76.5335	[Clostridium]	27.5263	76.4309
M371	1606	Genus	Prevotella	uncultured bacterium	12.5778	84.6595	Prevotella	41.9054	76.7183
M372	1605	Species	Megasphaera elsdenii	Megasphaera elsdenii	97.757	91.0017	Megasphaera	97.757	91.0017
M373	1600	Genus	Fusobacterium	Fusobacterium varium	30.6875	76.9157	Fusobacterium	48.75	77.0134
M374	1600	Unclassified	NA	Oscillibacter valericigenes	17.0625	76.5166	Oscillibacter	17.0625	76.5166
M375	1596	Species	Methanobrevibacter smithii	Methanobrevibacter smithii	99.9373	99.067	Methanobrevibacter	100	99.0506
M376	1590	Unclassified	NA	Flavonifractor plautii	7.61006	75.8387	Flavonifractor	7.61006	75.8387
M377	1588	Unclassified	NA	Ruminococcaceae bacterium CPB6	6.17128	74.3426	Ruminococcaceae	6.17128	74.3426
M378	1583	Unclassified	NA	Faecalibacterium prausnitzii	0.631712	81.251	uncultured	1.07391	76.9887
M379	1579	Unclassified	NA	Faecalibacterium prausnitzii	7.47308	77.045	Faecalibacterium	7.47308	77.045
M380	1572	Unclassified	NA	Acidaminococcus fermentans	6.55216	76.1896	Acidaminococcus	12.5954	75.6646
M381	1564	Unclassified	NA	Ruminococcus bromii	4.53964	76.5942	Ruminococcus	7.35294	76.3762
M382	1562	Genus	Oscillibacter	Oscillibacter valericigenes	21.3188	78.7258	Oscillibacter	21.3188	78.7258
M383	1555	Genus	Odoribacter	Odoribacter splanchnicus	24.1801	75.2739	Odoribacter	24.1801	75.2739
M384	1553	Species	Bifidobacterium adolescentis	Bifidobacterium adolescentis	99.4205	99.4149	Bifidobacterium	99.678	99.4049
M385	1547	Species	Dorea formicigenerans	[Ruminococcus] torques	28.8946	77.5649	[Ruminococcus]	28.8946	77.5649
M386	1547	Unclassified	NA	Roseburia hominis	6.14092	80.501	Roseburia	10.1487	79.7258
M387	1534	Unclassified	NA	Acidaminococcus fermentans	8.08344	75.9592	Acidaminococcus	15.7757	75.631
M388	1520	Unclassified	NA	Megasphaera elsdenii	11.0526	75.5249	Megasphaera	11.0526	75.5249
M389	1518	Species	Ruminococcus sp. SR1/5	Ruminococcus sp. SR1/5	95.3228	97.0587	Ruminococcus	95.3228	97.0587
M390	1503	Species	butyrate-producing bacterium SS3/4	butyrate-producing bacterium SS3/4	89.3546	85.9722	butyrate-producing	89.4212	85.9648
M391	1499	Species	[Clostridium] innocuum	[Clostridium] innocuum	49.0327	98.733	[Clostridium]	49.0327	98.733
M392	1498	Unclassified	NA	Burkholderiales bacterium YL45	5.94126	75.1003	Burkholderiales	6.00801	75.0574
M393	1497	Species	Dorea longicatena	[Ruminococcus] torques	29.7929	78.0287	[Ruminococcus]	29.7929	78.0287
M394	1497	Genus	Intestinimonas	Intestinimonas butyriciproducens	42.8858	80.7104	Intestinimonas	42.8858	80.7104
M395	1497	Unclassified	NA	Ruminococcus bromii	11.69	75.8434	Ruminococcus	15.6313	75.9075
M396	1496	Unclassified	NA	Christensenella massiliensis	1.3369	75.3337	Paenibacillus	1.87166	78.722
M397	1495	Unclassified	NA	Flavonifractor plautii	2.34114	77.7145	Clostridium	6.02007	76.18
M398	1493	Unclassified	NA	Candidatus Methanomethylophilus alvus	6.02813	99.4312	Clostridium	13.1949	76.2234
M399	1479	Species	butyrate-producing bacterium SS3/4	butyrate-producing bacterium SS3/4	99.2563	98.3114	butyrate-producing	99.3239	98.2951
M400	1478	Species	Lactobacillus salivarius	Lactobacillus salivarius	85.7916	99.1379	Lactobacillus	85.7916	99.1379
M401	1476	Unclassified	NA	Flavonifractor plautii	5.42005	77.5555	Flavonifractor	5.42005	77.5555
M402	1468	Species	Bacteroides plebeius	Bacteroides salanitronis	20.9809	76.7754	Bacteroides	55.5858	77.4098
M403	1467	Unclassified	NA	Lachnoclostridium sp. YL32	1.09066	80.189	Lachnoclostridium	2.18132	78.8038
M404	1462	Unclassified	NA	[Eubacterium] sulci	4.99316	76.1021	[Eubacterium]	9.98632	76.1702
M405	1459	Genus	Prevotella	Prevotella dentalis	14.1878	76.224	Prevotella	46.5387	76.6767
M406	1449	Species	Bacteroides plebeius	Bacteroides salanitronis	34.6446	79.1782	Bacteroides	71.7736	79.4252
M407	1448	Unclassified	NA	Flavonifractor plautii	9.3232	76.939	Flavonifractor	9.3232	76.939
M408	1448	Genus	Clostridium	Clostridium chauvoei	16.7127	77.4293	Clostridium	54.2127	77.7688
M409	1441	Species	Faecalibacterium prausnitzii	Faecalibacterium prausnitzii	75.0867	83.7874	Faecalibacterium	75.0867	83.7874
M410	1437	Unclassified	NA	Opitutaceae bacterium TAV5	0.695894	75.7572	Opitutus	0.765484	78.3313
M411	1433	Unclassified	NA	Clostridium botulinum	3.97767	76.5662	Clostridium	17.7948	76.5209
M412	1431	Unclassified	NA	[Eubacterium] siraeum	0.838574	78.7509	Paenibacillus	1.18798	76.0097
M413	1427	Unclassified	NA	[Eubacterium] siraeum	1.89208	83.6096	Ruminococcus	3.78416	77.3414
M414	1425	Unclassified	NA	Faecalibacterium prausnitzii	7.29825	87.0843	Faecalibacterium	7.29825	87.0843
M415	1421	Unclassified	NA	[Eubacterium] siraeum	1.54821	77.6072	Ruminococcus	2.04082	76.035
M416	1413	Unclassified	NA	Flavonifractor plautii	8.13871	76.1346	Flavonifractor	8.13871	76.1346
M417	1412	Genus	Oscillibacter	Oscillibacter valericigenes	25	77.2111	Oscillibacter	25	77.2111
M418	1412	Unclassified	NA	[Eubacterium] siraeum	8.92351	76.9818	[Eubacterium]	10.0567	78.0175
M419	1410	Species	Haemophilus parainfluenzae	Haemophilus parainfluenzae	61.9149	92.9344	Haemophilus	68.6525	92.7459
M420	1407	Unclassified	NA	Oscillibacter valericigenes	13.0775	75.7842	Oscillibacter	13.0775	75.7842
M421	1401	Species	Citrobacter braakii	Citrobacter braakii	46.6096	99.2857	Citrobacter	93.7901	99.162
M422	1390	Species	Veillonella atypica	Veillonella atypica	71.9424	86.0589	Veillonella	86.6906	85.8854
M423	1384	Unclassified	NA	Oscillibacter valericigenes	11.1272	76.961	Oscillibacter	11.1272	76.961
M424	1376	Genus	Blautia	Blautia obeum	58.7936	81.1094	Blautia	59.9564	81.0464
M425	1372	Unclassified	NA	Ralstonia solanacearum	1.38484	77.3952	Burkholderia	10.4227	77.0828
M426	1371	Species	Acidaminococcus fermentans	Acidaminococcus fermentans	55.5799	86.2802	Acidaminococcus	57.4763	86.0436
M427	1371	Unclassified	NA	Ruminococcus bromii	10.3574	76.0271	Ruminococcus	14.1503	76.0575
M428	1371	Genus	Prevotella	Prevotella dentalis	24.6535	76.8854	Prevotella	44.2743	76.8185
M429	1368	Species	Klebsiella variicola	Klebsiella variicola	94.7368	99.3969	Klebsiella	99.7076	99.3806
M430	1366	Unclassified	NA	Flavonifractor plautii	14.7145	76.7646	Flavonifractor	14.7145	76.7646
M431	1363	Species	Akkermansia muciniphila	Akkermansia muciniphila	97.2854	96.5086	Akkermansia	97.3588	96.4912
M432	1360	Unclassified	NA	Acutalibacter muris	8.30882	75.8205	Acutalibacter	8.30882	75.8205
M433	1346	Genus	Faecalibacterium	Faecalibacterium prausnitzii	27.266	78.49	Faecalibacterium	27.266	78.49
M434	1345	Species	Faecalibacterium prausnitzii	Faecalibacterium prausnitzii	90.2602	93.4556	Faecalibacterium	90.2602	93.4556
M435	1344	Unclassified	NA	Clostridium botulinum	1.71131	77.0443	Clostridium	8.18452	77.2193
M436	1340	Unclassified	NA	Flavonifractor plautii	8.80597	76.0198	Flavonifractor	8.80597	76.0198
M437	1340	Unclassified	NA	Flavonifractor plautii	18.3582	77.7039	Flavonifractor	18.3582	77.7039
M438	1339	Species	Ruminococcus bicirculans	Ruminococcus bicirculans	65.2726	96.361	Ruminococcus	66.2435	96.2033
M439	1339	Species	Faecalibacterium prausnitzii	Faecalibacterium prausnitzii	93.0545	93.151	Faecalibacterium	93.0545	93.151
M440	1337	Unclassified	NA	Elusimicrobium minutum	16.3052	75.3612	Elusimicrobium	16.3052	75.3612
M441	1335	Unclassified	NA	Alistipes shahii	2.92135	75.0957	Alistipes	4.34457	74.6854
M442	1335	Genus	Clostridioides	Clostridioides difficile	29.2135	77.3646	Clostridioides	29.2135	77.3646
M443	1334	Genus	Prevotella	Prevotella dentalis	23.6132	76.2621	Prevotella	47.3013	76.5217
M444	1333	Species	Akkermansia muciniphila	Akkermansia muciniphila	98.6497	98.773	Akkermansia	98.6497	98.773
M445	1330	Unclassified	NA	Clostridium botulinum	5.11278	76.2471	Clostridium	19.5489	76.5277
M446	1321	Unclassified	NA	Ralstonia solanacearum	1.81681	76.2264	Burkholderia	5.60182	77.1211
M447	1314	Genus	Prevotella	Prevotella dentalis	10.9589	76.3752	Prevotella	35.0076	76.5109
M448	1310	Unclassified	NA	Faecalibacterium prausnitzii	2.59542	77.9915	Faecalibacterium	2.59542	77.9915
M449	1308	Unclassified	NA	Flavonifractor plautii	4.12844	78.0947	uncultured	4.28135	78.84
M450	1307	Unclassified	NA	Christensenella massiliensis	0.6886	76.5019	Paenibacillus	1.22418	79.7961
M451	1306	Species	Bacteroides plebeius	Bacteroides salanitronis	22.2052	76.667	Bacteroides	59.0352	77.2499
M452	1305	Unclassified	NA	Flavonifractor plautii	4.67433	79.4563	uncultured	5.59387	80.9467
M453	1301	Species	Phascolarctobacterium succinatutens	Acidaminococcus fermentans	13.2975	75.4904	Acidaminococcus	18.6779	75.6183
M454	1300	Species	Faecalibacterium prausnitzii	Faecalibacterium prausnitzii	74.7692	85.13	Faecalibacterium	74.7692	85.13
M455	1300	Unclassified	NA	Haemophilus parainfluenzae	7.30769	92.3351	Clostridium	17.6923	76.4342
M456	1292	Unclassified	NA	Roseburia intestinalis	11.2229	77.2494	Roseburia	14.7059	77.1336
M457	1291	Genus	[Clostridium]	[Clostridium] saccharolyticum	14.0201	76.1377	[Clostridium]	34.7792	75.9638
M458	1286	Species	Roseburia intestinalis	Roseburia intestinalis	96.3453	95.2177	Roseburia	96.6563	95.1962
M459	1282	Unclassified	NA	Flavonifractor plautii	4.9142	76.35	Flavonifractor	4.9142	76.35
M460	1278	Genus	Clostridium	Clostridium botulinum	5.6338	76.4573	Clostridium	21.9875	76.6833
M461	1266	Unclassified	NA	Roseburia intestinalis	3.47551	80.1655	uncultured	6.16114	77.8183
M462	1248	Species	Faecalibacterium prausnitzii	Faecalibacterium prausnitzii	99.5994	95.6361	Faecalibacterium	99.5994	95.6361
M463	1245	Unclassified	NA	Acholeplasma palmae	0.722892	75.6076	Clostridium	4.81928	76.98
M464	1235	Genus	Clostridium	Clostridium botulinum	6.88259	76.0149	Clostridium	23.9676	76.6459
M465	1235	Unclassified	NA	Oscillibacter valericigenes	19.8381	76.7293	Oscillibacter	19.8381	76.7293
M466	1233	Unclassified	NA	[Eubacterium] minutum	6.65045	74.6432	[Eubacterium]	12.1655	75.2542
M467	1215	Unclassified	NA	Faecalitalea cylindroides	2.71605	76.4357	Clostridium	13.251	76.3464
M468	1210	Species	Escherichia coli	Escherichia coli	93.3884	97.186	Escherichia	96.1157	97.2269
M469	1205	Unclassified	NA	Acidaminococcus fermentans	7.38589	74.6697	Acidaminococcus	12.6141	74.567
M470	1203	Unclassified	NA	Alistipes shahii	4.5719	75.4103	Alistipes	7.56442	75.0108
M471	1202	Genus	Ruminococcus	Ruminococcus bromii	50.7488	78.2776	Ruminococcus	51.1647	78.2687
M472	1195	Species	Klebsiella aerogenes	Klebsiella aerogenes	94.0586	99.2454	Klebsiella	95.2301	99.1958
M473	1174	Species	Veillonella atypica	Veillonella atypica	97.5298	96.7798	Veillonella	99.063	96.5486
M474	1172	Unclassified	NA	Oscillibacter valericigenes	6.48464	76.6236	Oscillibacter	6.48464	76.6236
M475	1168	Species	Bacteroides uniformis	Bacteroides helcogenes	33.8185	81.2324	Bacteroides	62.5	81.0585
M476	1158	Genus	Burkholderiales	Burkholderiales bacterium YL45	29.2746	77.1681	Burkholderiales	29.2746	77.1681
M477	1156	Unclassified	NA	Flavonifractor plautii	11.5052	76.4726	Flavonifractor	11.5052	76.4726
M478	1147	Unclassified	NA	Oscillibacter valericigenes	16.7393	77.2481	Oscillibacter	16.7393	77.2481
M479	1129	Unclassified	NA	Flavonifractor plautii	12.0461	76.8132	Flavonifractor	12.0461	76.8132
M480	1118	Unclassified	NA	Flavonifractor plautii	14.0429	78.4421	Flavonifractor	14.0429	78.4421
M481	1117	Unclassified	NA	[Clostridium] bolteae	4.5658	78.847	[Clostridium]	11.2802	78.5093
M482	1105	Species	Akkermansia muciniphila	Akkermansia muciniphila	82.3529	87.4877	Akkermansia	83.3484	87.3438
M483	1099	Species	Klebsiella quasipneumoniae	Klebsiella quasipneumoniae	98.4531	99.505	Klebsiella	99.909	99.4836
M484	1093	Genus	Roseburia	Roseburia intestinalis	48.0329	78.1747	Roseburia	60.9332	77.9377
M485	1085	Species	Escherichia coli	Escherichia coli	93.2719	97.3556	Escherichia	95.3917	97.3848
M486	1080	Unclassified	NA	Flavonifractor plautii	15.1852	78.4501	Flavonifractor	15.1852	78.4501
M487	1078	Unclassified	NA	Intestinimonas butyriciproducens	1.76252	86.4315	Ruminococcus	2.96846	78.4275
M488	1077	Species	Ruminococcus sp. 5_1_39BFAA	Ruminococcus sp. SR1/5	30.8264	81.7726	Blautia	32.1263	82.515
M489	1076	Unclassified	NA	Ruminococcus bromii	13.4758	76.3803	Ruminococcus	14.1264	76.7258
M490	1075	Unclassified	NA	Faecalibacterium prausnitzii	1.86047	89.118	Clostridium	6.51163	77.2999
M491	1069	Genus	Oxalobacter	Oxalobacter formigenes	33.4892	78.5765	Oxalobacter	33.4892	78.5765
M492	1066	Species	Bacteroides uniformis	Bacteroides helcogenes	36.2101	81.3976	Bacteroides	67.2608	81.5346
M493	1065	Species	Klebsiella quasipneumoniae	Klebsiella quasipneumoniae	98.3099	99.5089	Klebsiella	99.5305	99.4355
M494	1064	Genus	Bacteroides	Bacteroides helcogenes	29.1353	80.7945	Bacteroides	57.4248	81.2206
M495	1063	Genus	Clostridium	Clostridium botulinum	6.77328	76.2249	Clostridium	23.4243	76.4815
M496	1062	Species	Fusobacterium mortiferum	Fusobacterium varium	68.0791	78.5166	Fusobacterium	74.7646	78.4921
M497	1062	Unclassified	NA	Clostridium botulinum	1.50659	76.2349	Clostridium	7.15631	76.1524
M498	1060	Unclassified	NA	[Eubacterium] sulci	5.4717	76.0908	[Eubacterium]	10.566	76.7197
M499	1055	Unclassified	NA	Roseburia intestinalis	8.05687	76.1486	Roseburia	15.8294	76.3508
M500	1051	Unclassified	NA	Clostridium botulinum	1.9981	76.3179	Clostridium	14.6527	75.8914
M501	1051	Unclassified	NA	Clostridium botulinum	1.04662	77.4222	Clostridium	6.66032	77.1498
M502	1049	Unclassified	NA	Ruminococcus champanellensis	2.66921	78.2114	Ruminococcus	3.05052	78.3918
M503	1048	Unclassified	NA	Burkholderiales bacterium YL45	1.52672	76.0224	Bacteroides	3.14885	84.2762
M504	1039	Genus	Clostridium	Clostridium chauvoei	23.2916	78.3331	Clostridium	61.9827	77.9815
M505	1036	Genus	Kluyvera	Kluyvera georgiana	48.9382	83.2993	Kluyvera	49.1313	83.3042
M506	1033	Unclassified	NA	Flavonifractor plautii	2.51694	79.2183	Flavonifractor	2.51694	79.2183
M507	1031	Genus	[Clostridium]	[Clostridium] saccharolyticum	16.2949	76.2182	[Clostridium]	32.2017	75.9884
M508	1030	Unclassified	NA	[Eubacterium] eligens	6.01942	76.4876	[Eubacterium]	8.4466	76.2971
M509	1027	Genus	Clostridium	Clostridium botulinum	7.20545	76.2759	Clostridium	22.0058	76.3637
M510	1024	Unclassified	NA	Ruminococcus bromii	2.34375	75.8575	Ruminococcus	5.27344	77.1265
M511	1023	Unclassified	NA	Lachnoclostridium phocaeense	9.57967	76.7521	Lachnoclostridium	10.5572	76.7599
M512	1022	Unclassified	NA	Clostridium botulinum	1.66341	77.0415	Clostridium	6.84932	77.1873
M513	1016	Genus	Clostridium	Clostridium botulinum	4.42913	75.9891	Clostridium	20.5709	76.7507
M514	1016	Species	Adlercreutzia equolifaciens	Adlercreutzia equolifaciens	90.748	97.3237	Adlercreutzia	90.748	97.3237
M515	1014	Species	Parasutterella excrementihominis	Burkholderiales bacterium YL45	32.1499	75.3843	Burkholderiales	32.2485	75.3734
M516	1011	Unclassified	NA	Flavonifractor plautii	3.26409	76.8315	Flavonifractor	3.26409	76.8315
M517	1009	Genus	Prevotella	Prevotella dentalis	12.0912	76.2298	Prevotella	24.777	77.0732
M518	1003	Unclassified	NA	Intestinimonas butyriciproducens	2.29312	78.86	Clostridium	3.68893	76.8818
M519	1003	Species	Bacteroides ovatus	Bacteroides ovatus	80.658	97.4201	Bacteroides	99.6012	97.5415
M520	999	Unclassified	NA	Burkholderiales bacterium YL45	2.3023	75.4647	Burkholderia	11.011	77.2089
M521	999	Unclassified	NA	Faecalibacterium prausnitzii	5.70571	77.2924	Faecalibacterium	5.70571	77.2924
M522	997	Genus	Prevotella	uncultured bacterium	10.0301	84.8667	Prevotella	20.4614	76.3171
M523	994	Species	Escherichia coli	Escherichia coli	97.0825	98.9107	Escherichia	98.5915	98.8949
M524	991	Unclassified	NA	Burkholderiales bacterium YL45	2.72452	75.4173	Clostridium	8.6781	75.6875
M525	990	Genus	Clostridium	Clostridium botulinum	7.07071	76.9601	Clostridium	24.9495	76.6281
M526	989	Unclassified	NA	Flavonifractor plautii	8.49343	79.4167	Flavonifractor	8.49343	79.4167
M527	989	Species	Streptococcus anginosus	Streptococcus anginosus	87.8665	97.6076	Streptococcus	99.8989	97.4354
M528	988	Unclassified	NA	Christensenella massiliensis	5.97166	76.0867	Christensenella	5.97166	76.0867
M529	986	Unclassified	NA	[Ruminococcus] torques	12.9817	76.8353	[Ruminococcus]	12.9817	76.8353
M530	981	Species	Oxalobacter formigenes	Oxalobacter formigenes	79.9185	90.7752	Oxalobacter	79.9185	90.7752
M531	977	Unclassified	NA	Lachnoclostridium phocaeense	7.06244	78.2416	Lachnoclostridium	9.10952	78.0859
M532	973	Unclassified	NA	[Eubacterium] eligens	4.31655	77.055	[Eubacterium]	7.09147	77.4503
M533	973	Unclassified	NA	Flavonifractor plautii	7.81089	77.594	Flavonifractor	7.81089	77.594
M534	972	Unclassified	NA	Burkholderia multivorans	1.54321	76.1782	Burkholderia	12.5514	76.6936
M535	970	Genus	[Eubacterium]	[Eubacterium] siraeum	19.8969	77.5235	[Eubacterium]	20.3093	77.5558
M536	968	Genus	Ruminococcus	Ruminococcus sp. SR1/5	39.9793	77.9569	Ruminococcus	40.186	77.9306
M537	961	Species	Escherichia coli	Escherichia coli	78.9802	96.2276	Escherichia	98.127	96.6695
M538	955	Species	Enterobacter cloacae	Enterobacter cloacae	83.3508	97.3492	Enterobacter	98.1152	97.1512
M539	955	Unclassified	NA	Faecalibacterium prausnitzii	2.72251	76.8745	Ruminococcus	3.24607	78.8866
M540	951	Unclassified	NA	Lachnoclostridium sp. YL32	1.05152	76.5628	Paenibacillus	2.94427	78.0906
M541	941	Species	Acidaminococcus fermentans	Acidaminococcus fermentans	81.4028	87.7541	Acidaminococcus	83.3156	87.475
M542	937	Unclassified	NA	Flavonifractor plautii	8.21772	76.2633	Flavonifractor	8.21772	76.2633
M543	934	Species	Bacteroides ovatus	Bacteroides ovatus	89.9358	97.693	Bacteroides	99.5717	97.6777
M544	934	Unclassified	NA	Clostridium botulinum	2.67666	75.8788	Clostridium	8.35118	76.2072
M545	933	Genus	Clostridium	Clostridium botulinum	6.00214	76.674	Clostridium	21.865	76.6886
M546	928	Unclassified	NA	Muribaculum intestinale	14.2241	79.1157	Muribaculum	14.2241	79.1157
M547	927	Unclassified	NA	Oscillibacter valericigenes	1.726	75.8612	Oscillibacter	1.726	75.8612
M548	923	Unclassified	NA	Flavonifractor plautii	3.35861	75.36	Flavonifractor	3.35861	75.36
M549	921	Species	Bacteroides cellulosilyticus	Bacteroides cellulosilyticus	94.8969	96.442	Bacteroides	97.3941	96.0099
M550	907	Unclassified	NA	uncultured bacterium	3.74862	93.9647	uncultured	3.85888	93.3033
M551	906	Unclassified	NA	Faecalitalea cylindroides	2.53863	76.7529	Clostridium	7.94702	76.6689
M552	903	Species	Lactobacillus ruminis	Lactobacillus ruminis	91.8051	97.4788	Lactobacillus	93.4662	97.1595
M553	891	Species	Blautia obeum	Blautia obeum	99.7755	98.9548	Blautia	99.7755	98.9548
M554	887	Unclassified	NA	Oscillibacter valericigenes	3.83315	78.8672	Oscillibacter	3.83315	78.8672
M555	874	Species	Parasutterella excrementihominis	Burkholderiales bacterium YL45	28.032	75.8911	Burkholderiales	28.032	75.8911
M556	871	Unclassified	NA	Oscillibacter valericigenes	15.9587	77.5055	Oscillibacter	15.9587	77.5055
M557	870	Unclassified	NA	Bifidobacterium pseudocatenulatum	9.1954	98.566	Bifidobacterium	11.6092	97.521
M558	869	Unclassified	NA	Ruminococcus champanellensis	3.45224	75.9024	Ruminococcus	4.25777	75.7681
M559	864	Species	Acidaminococcus fermentans	Acidaminococcus fermentans	74.4213	86.8131	Acidaminococcus	75.5787	86.6257
M560	862	Unclassified	NA	Ruminococcus sp. SR1/5	5.10441	82.7433	Blautia	7.42459	82.7694
M561	854	Genus	[Clostridium]	[Clostridium] sphenoides	11.2412	77.4804	[Clostridium]	24.8244	77.4449
M562	852	Unclassified	NA	Anaerotignum propionicum	5.28169	75.2916	Anaerotignum	5.39906	75.4283
M563	851	Unclassified	NA	Flavonifractor plautii	7.87309	76.2517	Flavonifractor	7.87309	76.2517
M564	850	Unclassified	NA	[Clostridium] bolteae	4.35294	86.764	Bacteroides	7.41176	87.3392
M565	847	Unclassified	NA	[Eubacterium] eligens	7.20189	76.6429	Clostridium	16.4109	76.5191
M566	847	Unclassified	NA	Intestinimonas butyriciproducens	2.83353	79.7002	Intestinimonas	2.83353	79.7002
M567	841	Unclassified	NA	Clostridium botulinum	1.42687	76.4068	Clostridium	6.30202	76.7337
M568	838	Unclassified	NA	Oscillibacter valericigenes	9.66587	77.8774	Oscillibacter	9.66587	77.8774
M569	832	Unclassified	NA	Odoribacter splanchnicus	7.69231	76.7588	Bacteroides	9.25481	78.7774
M570	831	Genus	Dialister	Dialister pneumosintes	35.7401	76.213	Dialister	35.7401	76.213
M571	828	Unclassified	NA	Oscillibacter valericigenes	14.6135	77.1841	Oscillibacter	14.6135	77.1841
M572	828	Unclassified	NA	Dehalobacterium formicoaceticum	0.724638	74.738	Paenibacillus	1.44928	80.9203
M573	827	Species	Parabacteroides merdae	Parabacteroides distasonis	20.4353	78.2462	Parabacteroides	37.0012	77.8536
M574	821	Unclassified	NA	Odoribacter splanchnicus	17.905	76.0072	Odoribacter	17.905	76.0072
M575	819	Species	Veillonella atypica	Veillonella atypica	92.5519	96.3554	Veillonella	97.0696	95.7322
M576	809	Species	[Clostridium] bolteae	[Clostridium] bolteae	36.712	91.9008	[Clostridium]	38.0717	91.4149
M577	805	Unclassified	NA	Coprococcus catus	11.4286	77.1594	Coprococcus	11.8012	77.2313
M578	796	Genus	Anaerotignum	Anaerotignum propionicum	30.1508	75.8598	Anaerotignum	30.1508	75.8598
M579	792	Genus	Cloacibacillus	Cloacibacillus porcorum	21.9697	80.5003	Cloacibacillus	21.9697	80.5003
M580	788	Unclassified	NA	Ruminococcus bicirculans	3.6802	76.9246	Ruminococcus	10.4061	77.3234
M581	785	Unclassified	NA	Ruminococcus champanellensis	12.6115	76.3044	Ruminococcus	15.7962	76.4231
M582	785	Species	Phascolarctobacterium succinatutens	Acidaminococcus fermentans	13.121	75.6434	Acidaminococcus	19.2357	75.6638
M583	780	Species	Bacteroides cellulosilyticus	Bacteroides cellulosilyticus	97.0513	97.767	Bacteroides	98.2051	97.5975
M584	779	Genus	Flavonifractor	Flavonifractor plautii	26.9576	78.7435	Flavonifractor	26.9576	78.7435
M585	776	Genus	Flavonifractor	Flavonifractor plautii	31.4433	78.4662	Flavonifractor	31.4433	78.4662
M586	767	Species	Lactococcus garvieae	Lactococcus garvieae	92.6988	94.8623	Lactococcus	94.7849	94.7252
M587	764	Unclassified	NA	Roseburia intestinalis	7.19895	75.8791	Roseburia	7.72251	76.1229
M588	758	Species	Roseburia inulinivorans	Roseburia intestinalis	46.438	79.8242	Roseburia	58.0475	79.7143
M589	752	Species	Ruminococcus sp. 5_1_39BFAA	Ruminococcus sp. SR1/5	19.2819	79.7285	Ruminococcus	19.5479	79.6964
M590	749	Unclassified	NA	Oscillibacter valericigenes	10.0134	77.084	Oscillibacter	10.0134	77.084
M591	749	Species	Enterobacter cloacae	Enterobacter cloacae	96.2617	99.2433	Enterobacter	97.4633	99.2004
M592	748	Species	Bacteroides intestinalis	Bacteroides cellulosilyticus	53.6096	84.2092	Bacteroides	64.1711	83.0672
M593	742	Species	Escherichia coli	Escherichia coli	94.0701	93.0756	Escherichia	95.8221	93.1059
M594	741	Genus	Faecalitalea	Faecalitalea cylindroides	24.1565	76.3023	Faecalitalea	24.1565	76.3023
M595	740	Species	Roseburia inulinivorans	Roseburia intestinalis	42.027	79.2786	Roseburia	55.2703	79.4813
M596	721	Unclassified	NA	Acidaminococcus fermentans	7.07351	74.4872	Acidaminococcus	9.70874	74.7261
M597	721	Genus	Oscillibacter	Oscillibacter valericigenes	28.1553	77.6135	Oscillibacter	28.1553	77.6135
M598	710	Genus	Bacteroides	Bacteroides cellulosilyticus	34.9296	84.3929	Bacteroides	42.2535	83.203
M599	709	Unclassified	NA	uncultured bacterium	4.5134	89.5695	Bacteroides	16.22	76.517
M600	707	Unclassified	NA	Clostridium botulinum	1.83876	75.5042	Clostridium	9.19378	76.7412
M601	702	Unclassified	NA	Roseburia intestinalis	9.54416	80.0079	Roseburia	18.2336	79.682

## Sheet: Supplementary Table 5
Supplementary Table 5. The main driving bacteria of the different enterotypes.
name	P_mean relative abundance	B_mean relative abundance	E/B_mean relative abundance	p.value (Kruskal-Wallis rank sum test)	Enterotype
M215_Prevotella copri	2.70705e-05	7.86546e-07	2.58085e-06	2.53369e-18	P
M111_Prevotella	1.26056e-05	7.02405e-07	1.7486e-06	1.35143e-08	P
M208_Prevotella	8.98446e-06	1.45538e-07	8.45106e-07	9.82071e-08	P
M224_Prevotella	4.83645e-06	1.74643e-09	9.42647e-08	1.23154e-06	P
M371_Prevotella	3.59318e-06	1.59464e-08	1.19369e-06	0.000765032	P
M522_Prevotella	2.72483e-06	4.42857e-10	4.89412e-08	1.58471e-06	P
M245_Prevotella	2.18164e-06	2.62673e-07	2.08286e-07	0.00381482	P
M210_Prevotella	1.73131e-06	1.01859e-06	7.46198e-07	6.1459e-05	P
M059_Prevotella	1.589e-06	8.37679e-09	6.66078e-08	0.000298722	P
M230_Prevotella	1.29922e-06	4.14575e-07	5.91569e-08	0.0409692	P
M281_Prevotella	1.21945e-06	7.71607e-08	3.65471e-07	0.00172934	P
M443_Prevotella	7.91611e-07	1.24302e-07	8.20471e-08	0.00886094	P
M276_Prevotella	4.34295e-07	3.82143e-08	1.30533e-07	0.0203656	P
M341_Prevotella	3.37795e-07	4.625e-08	3.3549e-08	0.0114315	P
M264_Prevotella	2.56205e-07	0	1.5051e-07	0.00530143	P
M362_Prevotella	1.37886e-07	0	9.98039e-09	0.000881236	P
M203_Prevotella	8.00773e-08	0	5.48235e-08	0.0189435	P
M060_Bacteroides vulgatus	3.34574e-06	1.63042e-05	7.18461e-06	9.63633e-11	B
M406_Bacteroides plebeius	9.98036e-07	5.76865e-06	1.14112e-06	0.0140495	B
M110_Bacteroides uniformis	9.02445e-07	6.35636e-06	4.56288e-06	9.73353e-07	B
M475_Bacteroides uniformis	8.36855e-07	5.2435e-06	3.66575e-06	6.53045e-06	B
M402_Bacteroides plebeius	7.14036e-07	2.93966e-06	1.33559e-07	0.00447024	B
M057_Bacteroides stercoris	4.04309e-07	4.44321e-06	2.58296e-06	0.000456993	B
M492_Bacteroides uniformis	3.98836e-07	3.29209e-06	2.56597e-06	3.64631e-07	B
M451_Bacteroides plebeius	3.6565e-07	3.39339e-06	1.08645e-06	0.0138521	B
M519_Bacteroides ovatus	1.87382e-07	1.37976e-06	9.10857e-07	1.37492e-09	B
M325_Bacteroides ovatus	1.70864e-07	1.41489e-06	7.79737e-07	8.35884e-10	B
M044_Bacteroides thetaiotaomicron	1.6578e-07	9.02046e-07	6.75867e-07	0.00288186	B
M543_Bacteroides ovatus	1.55327e-07	9.1947e-07	7.88445e-07	5.93965e-09	B
M045_Bacteroides fragilis	1.45273e-07	1.26697e-06	8.99622e-07	0.00266859	B
M288_Bacteroides xylanisolvens	1.24855e-07	1.25757e-06	4.57259e-07	7.12398e-09	B
M494_Bacteroides	9.01523e-08	1.53154e-06	1.24468e-06	5.76763e-06	B
M075_Prevotella	6.09545e-08	7.05893e-08	0	0.0199187	B
M549_Bacteroides cellulosilyticus	5.8975e-08	4.2822e-07	2.67298e-07	0.00393284	B
M583_Bacteroides cellulosilyticus	5.48273e-08	3.24446e-07	2.50225e-07	0.0112315	B
M039_Bacteroides ovatus	3.21727e-08	3.173e-07	2.93882e-08	0.00214695	B
M228_Bacteroides dorei	2.53045e-08	1.65696e-06	5.08808e-07	0.032203	B
M025_Bacteroides cellulosilyticus	2.38932e-08	1.87425e-07	1.58396e-07	0.0342381	B
M016_Bacteroides cellulosilyticus	2.64318e-09	1.47275e-07	3.49706e-08	0.0309547	B
M005_Escherichia coli	1.07637e-06	1.21877e-06	1.2777e-05	7.29075e-16	E/B
M523_Escherichia coli	8.57539e-07	1.06415e-06	1.10409e-05	6.38331e-16	E/B
M468_Escherichia coli	6.779e-07	6.9048e-07	7.89607e-06	9.08488e-16	E/B
M485_Escherichia coli	6.51818e-07	7.46637e-07	7.6617e-06	4.46313e-15	E/B
M537_Escherichia coli	3.68564e-07	4.45325e-07	4.75289e-06	5.68035e-16	E/B
M593_Escherichia coli	1.41552e-07	2.58823e-07	1.65852e-06	1.74694e-15	E/B
M291_Bacteroides ovatus	1.13725e-07	5.78762e-07	7.01602e-07	7.06741e-05	E/B
M129_Bacteroides	7.03659e-08	4.78571e-09	8.68627e-08	0.00152903	E/B
M085_Bacteroides	4.44409e-08	8.32232e-08	1.01065e-07	0.00998329	E/B
M305_Escherichia fergusonii	0	2.62857e-09	1.11888e-07	0.0278015	E/B

## Sheet: Supplementary Table 6
Supplementary Table 6. Age-related metagenomic species (MGS and metaphlan).
	Guangxi-longevity cohort								Japan-aging cohort
MGS name	Young-to-middle-aged(mean abundance)	Elderly(mean abundance)	Nonagenarians(mean abundance)	Centenarians(mean abundance)		Spearman's correlation coefficient between MGS and age	p.value(Spearman's correlation)	FDR	Young_control	Elderly_control	Centenarian		Spearman's correlation coefficient between MGS and age	p.value(Spearman's correlation)	FDR
M006	0	0.000132794	0.00198712	0.000908703		0.356196	7.16405e-06	0.00270224	2.44e-08	5.65e-08	5.65e-08		0.242869	8.11e-06	3.02e-05
M537_Escherichia coli	0.00457997	0.00597472	0.012556	0.0145593		0.315618	7.89612e-05	0.00663534	9.9e-08	3.86e-07	3.86e-07		0.15262	0.00546506	0.00744159
M485_Escherichia coli	0.00567968	0.0098246	0.0216198	0.0228837		0.314783	8.26682e-05	0.00671385	6.15e-08	3.7e-07	3.7e-07		0.135014	0.0141046	0.0158678
M211_Desulfovibrio piger	0.00109023	0.000849415	0.00168918	0.00313326		0.310893	0.000102204	0.00705366	1.88e-08	8.65e-08	8.65e-08		-0.00386925	0.944176	0.373034
M523_Escherichia coli	0.0118246	0.0164368	0.0293023	0.0304237		0.309635	0.000109393	0.00715434	2.64e-07	1.45e-06	1.45e-06		0.146658	0.00761895	0.00962086
M593_Escherichia coli	0.00176181	0.00275061	0.00436179	0.00495201		0.308437	0.000116676	0.00724615	9.93e-09	1.84e-07	1.84e-07		0.158505	0.00389266	0.00569976
M005_Escherichia coli	0.0129388	0.0172369	0.0340592	0.0370481		0.306191	0.000131556	0.00740763	2e-07	6.18e-07	6.18e-07		0.157738	0.00407135	0.00590584
M468_Escherichia coli	0.00858305	0.0101377	0.0204385	0.0231223		0.298253	0.000199567	0.00849632	9.33e-08	3.96e-07	3.96e-07		0.152693	0.00544268	0.00741838
M466	0.000310365	0.000276222	0.000517412	0.00123571		0.29721	0.000210616	0.00862496	0	3.21e-08	3.21e-08		0.145198	0.00824994	0.0102014
M078	0.000317566	0.000711265	0.00125885	0.00196894		0.280381	0.000488536	0.0177158	5.3e-07	6.25e-07	6.25e-07		0.29287	5.98e-08	3.96e-07
M083_Odoribacter splanchnicus	0.00302494	0.00190511	0.0057982	0.0047136		0.271401	0.00074945	0.0245399	3.6e-07	4.62e-07	4.62e-07		0.105263	0.0561002	0.0466236
M017_Bilophila wadsworthia	0.00046797	0.000710658	0.00063776	0.00255098		0.26153	0.00117997	0.0333039	1.97e-07	1.88e-07	1.88e-07		-0.0244535	0.658055	0.293126
M068_Clostridium symbiosum	0.000200379	0.000286114	0.000476507	0.00121418		0.252835	0.00173548	0.0415778	1.51e-07	1.2e-07	1.2e-07		0.260082	1.67e-06	7.47e-06
M589_Ruminococcus sp. 5_1_39BFAA	0.000984963	0.000660425	0.000137027	0.000102896		-0.24622	0.00230743	0.0482002	1.31e-06	8.14e-07	8.14e-07		-0.38123	7.4e-13	1.69e-11
M090_Faecalibacterium prausnitzii	0.00680368	0.0100764	0.00410166	0.00335265		-0.249918	0.00196951	0.0443594	9.79e-07	7.35e-07	7.35e-07		-0.178782	0.00110736	0.00196984
M137_[Clostridium]	0.00177664	0.00110545	0.000574938	0.000442641		-0.25053	0.00191815	0.0437779	7.42e-07	3.01e-07	3.01e-07		-0.261737	1.43e-06	6.46e-06
M275_Ruminococcus sp. 5_1_39BFAA	0.0014018	0.00146458	0.000362785	0.000337396		-0.250649	0.00190832	0.0436649	5.65e-06	3.09e-06	3.09e-06		-0.387056	3.08e-13	7.91e-12
M053_Faecalibacterium prausnitzii	0.0134332	0.0137449	0.0089303	0.00601756		-0.252936	0.00172785	0.0414812	1.84e-06	1.28e-06	1.28e-06		-0.201955	0.00022171	0.000519259
M202_Blautia	0.000646397	0.000446836	0.000122306	0		-0.268874	0.000843204	0.0266794	1.04e-07	3.45e-07	3.45e-07		-0.289644	8.46e-08	5.34e-07
M062_Romboutsia ilealis	0.00144092	0.00155335	4.67773e-05	0.000305325		-0.302702	0.000158233	0.00790897	0	0	0		NA	NA	NA
M010_Anaerostipes hadrus	0.00591376	0.000810057	0.000421092	7.42292e-05		-0.347942	1.19977e-05	0.00270224	1.72e-07	8.79e-08	8.79e-08		-0.193647	0.000403202	0.000808328
M009	7.0011e-05	7.73295e-05	7.28186e-05	0.00145524		0.245277	0.00240153	0.0491725	0	3.07e-09	3.07e-09		-0.00404232	0.941684	0.372416
Metaphlan4
Anaerostipes_hadrus	0.0204714	0.0191368	0.0138761	0.0023669		-0.298218	0.000199929	0.0210035
Clostridium_symbiosum	0.0549251	0.0618666	0.106345	0.371472		0.286028	0.000370521	0.03114
Desulfovibrio_piger	0.133049	0.154186	0.219628	0.392342		0.316033	7.71743e-05	0.0108101
Escherichia_coli	5.66598	7.45299	15.8441	17.1255		0.341594	1.7664e-05	0.00371138
Haemophilus_parainfluenzae	0.0927729	0.716759	0.056217	0.0717207		-0.267426	0.000901635	0.0541264
Lachnospiraceae_bacterium_5_1_63FAA	0.0799446	0.0453885	0.0285159	0.00771621		-0.357586	6.5587e-06	0.00275609
Odoribacter_splanchnicus	0.805492	0.544956	1.47375	1.41925		0.273047	0.000693658	0.046887

## Sheet: Supplementary Table 7
Supplementary Table 7. Age-related metabolites in the Guangxi longevity and Yunnan aging cohorts.
			Guangxi-longevity cohort								Yunnan-longevity cohort
Metabolites name	metabolites type	Reference	young-to-middle-aged(mean normalized level)	elderly(mean normalized level)	nonagenarians(mean normalized level)	centenarians(mean normalized level)		Spearman's correlation coefficient between metabolites and age	p.value(Spearman's correlation)	FDR	young-to-middle-aged(mean normalized level)	elderly(mean normalized level)		Spearman's correlation coefficient between metabolites and age	p.value(Spearman's correlation)	FDR
20-hydroxy-(5z,8z,11z,14z)-eicosatetraenoic acid	20-HETE		327334	367336	391977	463527		0.291571	0.000573116	0.00155161	106645	91103.5		-0.140122	0.215089	0.249973
8(s)-hydroxy-(5z,9e,11z,14z)-eicosatetraenoic acid	8-HETE		1.81004e+06	2.11645e+06	2.29156e+06	2.30218e+06		0.321238	0.000137155	0.000440236	27479.4	28539.8		0.0168569	0.882019	0.572884
4-oxoproline	amino acid		344301	398184	455223	479099		0.375008	6.85272e-06	3.28924e-05	711293	747233		0.0971178	0.391442	0.373145
Dl-beta-leucine	amino acid		2.64633e+06	2.38625e+06	2.19879e+06	2.26593e+06		-0.218275	0.0106839	0.0173669	3.20646e+06	2.76593e+06		-0.30143	0.00658472	0.0203319
Dl-tryptophan	amino acid		1.00484e+08	9.9664e+07	9.06238e+07	7.61761e+07		-0.226739	0.00794348	0.0135822	1.3117e+08	1.1642e+08		-0.16607	0.140955	0.187194
L-glutamine	amino acid		4.4601e+06	4.30279e+06	4.80401e+06	4.89289e+06		0.202337	0.0181596	0.0268229	4.55678e+06	4.23662e+06		-0.0602367	0.595574	0.475255
L-isoleucine	amino acid		8.02061e+07	7.60326e+07	6.54299e+07	6.87808e+07		-0.32752	9.93548e-05	0.000334899	8.89476e+07	7.86514e+07		-0.159396	0.157865	0.203043
L-tryptophan	amino acid		9.62402e+06	8.89346e+06	8.01699e+06	6.83271e+06		-0.340773	4.91626e-05	0.000182438	1.01639e+07	8.99868e+06		-0.338698	0.00211843	0.00881674
Prolylleucine	amino acid		1.22838e+06	1.55249e+06	1.68864e+06	1.51583e+06		0.302536	0.000343798	0.00097968	1.11756e+06	1.2026e+06		0.086138	0.447416	0.404898
5-aminovaleric acid	amino acid derivative		1.6095e+06	1.39954e+06	1.3445e+06	1.22353e+06		-0.30676	0.000280842	0.000828609	1.86311e+06	1.74441e+06		-0.292374	0.00849619	0.0242591
Epinephrine	amino acid derivative		602.653	1920.85	2061.98	2349.95		0.179989	0.0360114	0.0469468	2307.07	4484.62		0.00533743	0.962522	0.594107
Isoquinoline	amino acid derivative		189122	185915	243110	271412		0.332572	7.62674e-05	0.000265201	236521	239189		0.0792638	0.484615	0.424279
Bilirubin	Bile salts		368007	224868	205602	135613		-0.245971	0.00389562	0.00760843	1.49834e+06	1.62395e+06		0.0932115	0.41086	0.384537
Cholic acid	Bile salts		62661.8	146933	251128	529300		0.208175	0.0150151	0.0230599	200766	229483		-0.112027	0.322491	0.329044
Glycoursodeoxycholic acid	Bile salts		338866	350494	631195	895733		0.202678	0.0179617	0.0265945	302478	363992		0.0323179	0.775962	0.541285
Taurolithocholic acid 3-sulfate	Bile salts		2187.9	3761.29	7612.17	6422.62		0.209848	0.0142062	0.0220429	8442.21	13475.4		0.133459	0.237922	0.266267
Decanoylcarnitine	Carnitine derivative		1.84408e+06	1.98255e+06	2.98315e+06	2.97597e+06		0.233371	0.00625137	0.0112581	5.25365e+06	7.04116e+06		0.220641	0.0492147	0.0909137
Hexanoylcarnitine	Carnitine derivative		352178	446598	588539	630255		0.243011	0.00436274	0.00836983	894231	1.18649e+06		0.311389	0.00492987	0.0167734
Lauroylcarnitine	Carnitine derivative		369183	440987	698019	698873		0.23515	0.00585601	0.010679	1.46336e+06	1.98104e+06		0.279963	0.0118975	0.0306244
Ecgonine	Cocaine derivative		46937.5	60180.5	76289.9	69582.9		0.304044	0.00031995	0.000923685	76095.6	106314		0.356752	0.00116116	0.00560407
Cortisol	disease association(atocia)		663001	776572	832827	811343		0.265143	0.00181122	0.00415654	1.60736e+06	1.65487e+06		0.07795	0.491906	0.427931
Cantharidin	disease association(Cancer)		26359.7	30213.3	48498.2	50222.4		0.385668	3.53884e-06	1.81489e-05	26550.5	50430.3		0.478797	7.03673e-06	0.000120161
L-kynurenine	disease association(Cancer, cardiovascular disease)		1.35879e+06	1.57826e+06	2.21744e+06	2.1538e+06		0.519722	8.94912e-11	1.14898e-09	1.50196e+06	1.74576e+06		0.216125	0.0541694	0.0971314
3-ureidopropionate	disease association(colorectal cancer)		45662	47853.4	54658.6	57262		0.344624	3.98303e-05	0.000153459	67414.3	63214.6		0.0749821	0.508589	0.436114
N-isovalerylglycine	disease association(colorectal cancer)		7225.75	8428.59	10879.9	10229		0.366326	1.15407e-05	5.16435e-05	5993.43	6705.15		0.153659	0.173565	0.216887
4- carboxyphenylglycine	disease association(dysmnesia)		2500.04	4367.32	8062.56	8381.38		0.477187	4.26612e-09	4.18852e-08	3137.51	5052.4		0.425634	8.28532e-05	0.000834172
3-phenyllactic acid	disease association(PKU,HPA)		390135	487311	610260	550930		0.253993	0.00284702	0.005795	395715	434677		0.0387814	0.732696	0.52701
Dl-4-hydroxyphenyllactic acid	disease association(PKU,HPA)		203859	248984	275610	283140		0.260445	0.00219662	0.00481276	244795	261355		-0.00841086	0.940974	0.588636
Decanoic acid	fatty acid		9901.08	10219.2	15236.2	14236		0.226679	0.00796048	0.0136043	24293	32543.4		0.221979	0.0478213	0.0890969
Levulinic acid	fatty acid		481697	360628	283643	286935		-0.44392	6.19011e-08	4.6882e-07	996450	928259		-0.206142	0.0665752	0.111209
Oleoyl-l-alpha-lysophosphatidic acid	fatty acid		84224.4	96815.4	107108	104720		0.254176	0.00282636	0.00576595	138868	158826		0.142715	0.206638	0.24362
Valeric acid	fatty acid		10552.5	8667.99	5347.79	5178.36		-0.547019	5.57135e-12	1.3064e-10	17013.7	14063.1		-0.371192	0.000699548	0.00380604
10-hydroxydecanoate	Fatty acid derivative		21191	15918.5	9645.8	10583.5		-0.245463	0.00397232	0.00773533	32658.9	56146.4		-0.134034	0.235888	0.264865
Capryloylglycine	Fatty acid derivative		3777.2	4892.3	7915.04	7285.74		0.266039	0.00174507	0.00403758	2497.75	3211.01		0.186646	0.0973699	0.142771
Cis-5,8,11,14,17-eicosapentaenoic acid	Fatty acid derivative		409702	358999	286076	290026		-0.207159	0.0155258	0.0236911	603461	849770		0.121283	0.283865	0.301517
Trans-3-hexenoic acid	Fatty acid derivative		71525	75295.4	81147.2	74458.6		0.188695	0.0278047	0.0382452	92980	95297.1		0.117482	0.299338	0.31281
17alpha-hydroxyprogesterone	hormone		28876.7	25090.9	21663.2	18745.9		-0.281487	0.000900933	0.00232832	50139.2	30451.6		-0.31424	0.00452979	0.0158015
5alpha-dihydrotestosterone glucuronide	hormone		10349.4	11796.5	9364.36	6999		-0.182106	0.0338486	0.0446354	21303.8	15042.5		-0.256631	0.0215687	0.0480657
Androsterone glucuronide	hormone		21839.1	18492.9	10398.5	7147.36		-0.44377	6.26093e-08	4.73044e-07	42041.1	19796.6		-0.473905	8.98508e-06	0.000138766
Testosterone	hormone		148743	151685	13105.6	11130		-0.324177	0.000118056	0.000388303	156414	158101		-0.0110737	0.922337	0.583783
Testosterone sulfate	hormone		2.74798e+06	1.06823e+06	816505	597466		-0.570712	4.04957e-13	1.68976e-11	4.82365e+06	1.86451e+06		-0.638146	1.92557e-10	1.48693e-08
L-ergothioneine	Hydroxyl radical scavenger		42857.2	29700.7	10827.4	13526.4		-0.351191	2.76409e-05	0.000112094	339197	325858		-0.122104	0.280594	0.299081
1-methyladenosine	markers of impaired kidney functions	Toyohara T, Akiyama Y, Suzuki T, et al. Metabolomic profiling of uremic solutes in CKD patients[J]. Hypertension research, 2010, 33(9): 944-952.	108842	117303	147709	150067		0.56564	7.22422e-13	2.41156e-11	102331	120221		0.416953	0.000119365	0.00102535
1-methyluric acid	markers of impaired kidney functions	Zaworski J, Bouderlique E, Anglicheau D, et al. 1-Methyluric acid nephropathy[J]. Kidney international reports, 2020, 5(5): 737-741.	6046.96	9170.31	14685	16742.3		0.232527	0.0064472	0.0115396	21729.7	29755.2		0.135465	0.230878	0.26137
2-methylhippuric acid	markers of impaired kidney functions	Li A J, Pal V K, Kannan K. A review of environmental occurrence, toxicity, biotransformation and biomonitoring of volatile organic compounds[J]. Environmental Chemistry and Ecotoxicology, 2021, 3: 91-116.	969.382	2730.26	4214.33	3669.33		0.254229	0.00282048	0.00575766	1768.8	4164.61		0.147747	0.190913	0.231296
2-oxindole	markers of impaired kidney functions	Dey P, Kundu A, Han S H, et al. Biological Evaluation of Oxindole Derivative as a Novel Anticancer Agent against Human Kidney Carcinoma Cells[J]. Biomolecules, 2020, 10(9): 1260.	77646.8	88826.6	198108	193954		0.367232	1.09375e-05	4.93711e-05	104873	113679		-0.0231914	0.838202	0.560372
3-indoxyl sulphate	markers of impaired kidney functions	Hung S C, Kuo K L, Wu C C, et al. Indoxyl sulfate: a novel cardiovascular risk factor in chronic kidney disease[J]. Journal of the American Heart Association, 2017, 6(2): e005022.	3.01203e+06	4.40762e+06	6.20485e+06	5.37254e+06		0.398239	1.57486e-06	9.11926e-06	3.76862e+06	3.25858e+06		-0.1317	0.244222	0.270811
3-methoxytyrosine	markers of impaired kidney functions	Soares‐da‐Silva P, Pestana M, Vieira‐Coelho M A, et al. Assessment of renal dopaminergic system activity in the nitric oxide‐deprived hypertensive rat model[J]. British journal of pharmacology, 1995, 114(7): 1403-1413.	28294.4	42598.2	71579.8	72100.1		0.538304	1.38915e-11	2.31859e-10	36859.4	53124.1		0.518611	8.31249e-07	2.13965e-05
4-aminohippuric acid	markers of impaired kidney functions	Zhang Z H, Vaziri N D, Wei F, et al. An integrated lipidomics and metabolomics reveal nephroprotective effect and biochemical mechanism of Rheum officinale in chronic renal failure[J]. Scientific reports, 2016, 6(1): 1-18.	17070.9	21499.5	46935.8	52591		0.638734	5.94625e-17	9.92475e-15	21744	31538		0.424989	8.51616e-05	0.000848186
4-hydroxy-2-quinolinecarboxylic acid (Kynurenic acid)	markers of impaired kidney functions	Zhao J. Plasma kynurenic acid/tryptophan ratio: a sensitive and reliable biomarker for the assessment of renal function[J]. Renal Failure, 2013, 35(5): 648-653.	60690.7	73118.7	88833.4	89181.4		0.23428	0.0060465	0.0109598	70088.7	89669.8		0.22829	0.0416773	0.0806995
4-hydroxy-3- methoxyphenylglycol sulfate (MHPG-sulfate)	markers of impaired kidney functions	Eisenhofer G, Åneman A, Hooper D, et al. Mesenteric organ production, hepatic metabolism, and renal elimination of norepinephrine and its metabolites in humans[J]. Journal of neurochemistry, 1996, 66(4): 1565-1573.	5126.79	9529.37	12552.3	12385.4		0.543137	8.39675e-12	1.73093e-10	5681.14	8497.1		0.529978	4.29167e-07	1.63064e-05
4-hydroxybenzaldehyde	markers of impaired kidney functions	Deng X, Jiang N, Guo L, et al. Protective Effects and Metabolic Regulatory Mechanisms of Shenyan Fangshuai Recipe on Chronic Kidney Disease in Rats[J]. Evidence-Based Complementary and Alternative Medicine, 2020, 2020.	32177.6	36265.1	56270.7	51813.3		0.538856	1.31201e-11	2.24996e-10	12103.9	12870.1		0.29953	0.00695099	0.0210323
4-hydroxyindole	markers of impaired kidney functions	Fernandez-Prado R, Esteras R, Perez-Gomez M V, et al. Nutrients turned into toxins: microbiota modulation of nutrient properties in chronic kidney disease[J]. Nutrients, 2017, 9(5): 489.	3962.15	4474.31	5219.35	6086.28		0.188842	0.027681	0.0381087	6849.52	15699		0.120908	0.28537	0.302631
4-methylphenol(p-Cresol)	markers of impaired kidney functions	Vanholder R, De Smet R, Lesaffer G. p-Cresol: a toxin revealing many neglected but relevant aspects of uraemic toxicity[J]. Nephrology Dialysis Transplantation, 1999, 14(12): 2813-2815.	42692.7	61661.5	210408	237355		0.596418	1.83939e-14	1.53504e-12	47832.7	79285.5		0.158575	0.160046	0.205013
5-hydroxyindole-3-acetic acid	markers of impaired kidney functions	Swan J S, Kragten E Y, Veening H. Liquid-chromatographic study of fluorescent materials in uremic fluids[J]. Clinical chemistry, 1983, 29(6): 1082-1084.	25762.5	30802.5	52745.9	49493.8		0.484001	2.37914e-09	2.48185e-08	29257.1	36375.1		0.231011	0.0392379	0.0771797
5-hydroxyindoleacetate	markers of impaired kidney functions	Li H, Zhang H, Yan F, et al. Kidney and plasma metabolomics provide insights into the molecular mechanisms of urate nephropathy in a mouse model of hyperuricemia[J]. Biochimica et Biophysica Acta (BBA)-Molecular Basis of Disease, 2022, 1868(6): 166374.	11615.6	15941.1	26592.9	26466.9		0.528244	3.86228e-11	5.37204e-10	51439.8	44492.3		-0.012282	0.913894	0.581547
5-methylthioadenosine	markers of impaired kidney functions	Manca M L, Solini A, Haukka J K, et al. Differential metabolomic signatures of declining renal function in Types 1 and 2 diabetes[J]. Nephrology Dialysis Transplantation, 2021, 36(10): 1859-1866.	53951.7	65185.2	83234.4	83686.1		0.401423	1.27604e-06	7.64996e-06	15121.5	23244.6		0.347977	0.00156211	0.0070667
Caprylic acid	markers of impaired kidney functions	Wu I W, Gao S S, Chou H C, et al. Integrative metagenomic and metabolomic analyses reveal severity-specific signatures of gut microbiota in chronic kidney disease[J]. Theranostics, 2020, 10(12): 5398.	4990.41	5698.43	7279.94	7196.61		0.227855	0.00763299	0.0131735	12660.9	16757.8		0.231117	0.0391457	0.0770445
Cinnamoylglycine	markers of impaired kidney functions	Boelaert J, Lynen F, Glorieux G, et al. Metabolic profiling of human plasma and urine in chronic kidney disease by hydrophilic interaction liquid chromatography coupled with time-of-flight mass spectrometry: a pilot study[J]. Analytical and bioanalytical chemistry, 2017, 409(8): 2201-2211.	8344.83	16465.6	17633.3	19732.8		0.227166	0.00782335	0.0134249	32761.8	33200.7		0.0208453	0.854381	0.565076
Hippurate	markers of impaired kidney functions	Grams M E, Tin A, Rebholz C M, et al. Metabolomic alterations associated with cause of CKD[J]. Clinical Journal of the American Society of Nephrology, 2017, 12(11): 1787-1794.	371050	1.04641e+06	930078	1.26371e+06		0.239456	0.00498955	0.00935725	1.08646e+06	1.47818e+06		0.0599552	0.597297	0.475975
Hippuric acid	markers of impaired kidney functions	Yu T H, Tang W H, Lu Y C, et al. Association between hippuric acid and left ventricular hypertrophy in maintenance hemodialysis patients[J]. Clinica Chimica Acta, 2018, 484: 47-51.	463589	1.36021e+06	1.56627e+06	1.98736e+06		0.263258	0.0019578	0.00441332	1.48355e+06	2.07691e+06		0.0625125	0.581724	0.469391
Indole-3-acetic acid	markers of impaired kidney functions	Dou L, Sallée M, Cerini C, et al. The cardiovascular effect of the uremic solute indole-3 acetic acid[J]. Journal of the American society of nephrology, 2015, 26(4): 876-887.	2.72273e+06	2.79845e+06	3.72865e+06	4.21675e+06		0.340726	4.92894e-05	0.000182818	3.61151e+06	3.67058e+06		0.0615623	0.587489	0.471847
Indole-3-butyric acid	markers of impaired kidney functions	Fernandez-Prado R, Esteras R, Perez-Gomez M V, et al. Nutrients turned into toxins: microbiota modulation of nutrient properties in chronic kidney disease[J]. Nutrients, 2017, 9(5): 489.	25866.8	41877.8	76280	61572		0.399028	1.49518e-06	8.73739e-06	39483.2	61425.2		0.203937	0.069604	0.114358
L-phenylalanine	markers of impaired kidney functions	Letteri J M, Scipione R A. Phenylalanine metabolism in chronic renal failure[J]. Nephron, 1974, 13(5): 365-371.	9.06104e+07	9.56056e+07	1.0715e+08	1.03813e+08		0.260688	0.00217495	0.00477743	1.41425e+08	1.48323e+08		0.0831232	0.463531	0.413452
Mandelate	markers of impaired kidney functions	Silveeton R J. PYELITIS AND PYELONEPHRITIS: ACIDIFICATION AND MANDELATE THERAPY[J]. Medical Journal of Australia, 1936, 2(20): 661-670.	11258.3	12706.5	20188.9	18982.8		0.436375	1.09228e-07	7.59626e-07	3729.44	4162.22		0.18315	0.103918	0.148603
N-acetyl-dl-tryptophan	markers of impaired kidney functions	Lindsay R H, Barker S B. Tryptophan interference with in vitro action of thyroxine on kidney metabolism[J]. Endocrinology, 1959, 65(4): 679-692.	822.326	1986.06	3304.37	3823.15		0.261339	0.00211797	0.00468371	1844.19	2835.55		0.00660434	0.953636	0.591868
N-acetyl-l-methionine	markers of impaired kidney functions	Endo Y. In vivo deacetylations of n-acetyl amino acids by kidney acylases in mice and rats a possible role of acylase system in mammalian kidneys[J]. Biochimica et Biophysica Acta (BBA)-General Subjects, 1980, 628: 13-18.	40572.9	44906.3	80056.5	97393.5		0.456029	2.41611e-08	2.09917e-07	177431	163083		0.0460662	0.68492	0.510177
N-acetylmethionine	markers of impaired kidney functions	Mohamed N A, Hassan M H, Saleem T H, et al. KIM-1 and GADDI-153 gene expression in paracetamol-induced acute kidney injury: effects of N-acetylcysteine, N-acetylmethionine, and N-acetylglucosamine[J]. Turkish Journal of Biochemistry, 2021.	9758.16	11310.2	18583.7	23975.6		0.44356	6.36224e-08	4.79053e-07	52792.4	45728.4		0.0987249	0.383614	0.368432
N-acetylvaline	markers of impaired kidney functions	Mindikoglu A L, Opekun A R, Putluri N, et al. Unique metabolomic signature associated with hepatorenal dysfunction and mortality in cirrhosis[J]. Translational Research, 2018, 195: 25-47.	5532.15	7242.76	13317.1	16150.5		0.49024	1.37806e-09	1.5334e-08	5147.93	6345.44		0.273136	0.0142318	0.0343434
N-beta-aspartylphenylalanine	markers of impaired kidney functions	Tessari P, Garibotto G, Inchiostro S, et al. Kidney, splanchnic, and leg protein turnover in humans. Insight from leucine and phenylalanine kinetics[J]. The Journal of clinical investigation, 1996, 98(6): 1481-1492.	713069	1.14077e+06	1.20518e+06	1.12076e+06		0.268889	0.00154915	0.00367356	609408	705379		0.0276022	0.807973	0.551304
N-phenylacetylglutamine	markers of impaired kidney functions	Mokhtarani M, Diaz G A, Rhead W, et al. Urinary phenylacetylglutamine as dosing biomarker for patients with urea cycle disorders[J]. Molecular genetics and metabolism, 2012, 107(3): 308-314.	1.36457e+06	2.99403e+06	9.85501e+06	1.28061e+07		0.574274	2.68084e-13	1.35928e-11	1.71191e+06	4.28192e+06		0.401563	0.000222646	0.00143273
Phenylacetylglycine	markers of impaired kidney functions	Lu X, Xiong Z, Li J, et al. Metabonomic study on ‘Kidney-Yang Deficiency syndrome’and intervention effects of Rhizoma Drynariae extracts in rats using ultra performance liquid chromatography coupled with mass spectrometry[J]. Talanta, 2011, 83(3): 700-708.	2654.5	3085.91	4881.09	5401.25		0.269756	0.00149361	0.00356705	2270.23	3324.99		0.33634	0.0022856	0.00928921
Pseudouridine	markers of impaired kidney functions	Sekula P, Dettmer K, Vogl F C, et al. From discovery to translation: characterization of C-mannosyltryptophan and pseudouridine as markers of kidney function[J]. Scientific reports, 2017, 7(1): 1-9.	76127	83056.4	124311	119552		0.500763	5.34999e-10	6.37825e-09	90457.6	103426		0.386735	0.00039476	0.00234489
N-acetylserotonin	neurotransmitter		3161.93	2921.61	2713.4	2962.18		-0.25623	0.00260409	0.00544488	2877.81	8898.09		0.258684	0.0205087	0.0462144
Serotonin	neurotransmitter		109548	83291.1	72784	65012.4		-0.195882	0.0222859	0.0319096	98883.2	60493.2		-0.35972	0.00104831	0.00520307
Thc	neurotransmitter		46289.5	47511.3	32113.5	35105.3		-0.194376	0.0233569	0.0331795	99645.2	111724		-0.0391803	0.730052	0.526108
(s)-nicotine	Nicotine and its derivatives		64163.2	5260.08	4439.97	5066.7		-0.345092	3.88173e-05	0.000150179	4204.48	8589.26		-0.0646005	0.569148	0.463951
7-methylguanine	Nicotine and its derivatives		115625	138873	165251	166649		0.469684	7.99746e-09	7.41577e-08	148600	170978		0.408261	0.00017037	0.00125568
Cotinine	Nicotine and its derivatives		1.90597e+06	44259.3	19672.5	23759.7		-0.374103	7.24036e-06	3.45278e-05	636657	1.13125e+06		-0.302122	0.00645561	0.0200781
Cotinine n-oxide	Nicotine and its derivatives		7049.98	1159.33	926.233	874.337		-0.309553	0.000245273	0.000738434	5594.48	7968.81		-0.0903962	0.425197	0.392686
Trans-3-hydroxycotinine	Nicotine and its derivatives		51801.9	5700.67	4699.27	4772.49		-0.275225	0.00118323	0.00294276	49158.1	118283		-0.0804134	0.478282	0.421069
1-nitrosopiperidine (npip)	other		39362.8	40552.7	41154.4	43452.9		0.196912	0.021578	0.0310592	59836.2	65067.5		0.133741	0.236924	0.26558
2-hydroxycinnamic acid	other		1.75748e+07	1.58116e+07	2.01703e+07	1.87141e+07		0.185658	0.0304653	0.0411249	1.92035e+07	1.95495e+07		0.0768825	0.497873	0.430885
2-quinolinecarboxylic acid	other		30808.1	36258.5	52422.7	39800.3		0.206458	0.0158866	0.0241324	36620.8	66072.3		0.06053	0.593781	0.474503
3,4-dihydroxyphenylpropionic acid	other		303443	431748	495079	492351		0.266824	0.00168899	0.00393521	439328	465455		0.0468169	0.680062	0.508398
3-furoic acid	other		72489.4	91458.8	111158	103108		0.225104	0.0084182	0.0141926	148603	147193		0.0991238	0.381686	0.36726
4-methoxycinnamic acid	other		53736.5	52697.7	13599.8	22097.7		-0.299943	0.000388667	0.00108119	43415.1	47361.9		-0.0531632	0.639532	0.493038
4-tert-amylphenol	other		126.813	109.522	105.588	100.144		-0.25929	0.00230208	0.0049821	96.0437	519.963		0.0568231	0.616619	0.483922
9-oxo-10(e),12(e)-octadecadienoic acid	other		2.34846e+06	2.87437e+06	3.86122e+06	3.79031e+06		0.322157	0.000130892	0.000423484	160119	172536		0.0825249	0.466766	0.415139
Acetylcholine	other		1.60288e+06	1.76787e+06	1.99749e+06	1.62467e+06		0.220543	0.00987834	0.0162647	1.21949e+06	1.14408e+06		-0.0288104	0.799739	0.548769
Catechol	other		35705.7	40656.2	26404.5	24883.1		-0.202429	0.0181061	0.0267612	39078.8	49437.5		0.0661959	0.559627	0.459758
Cholest-4-en-3-one	other		67519.2	72115.3	75814.7	80864.5		0.210125	0.0140759	0.0218772	46796.3	50133.7		0.204336	0.0690482	0.113788
Dodecanedioic acid	other		24640.7	39606	44369.3	40705.8		0.225316	0.00835528	0.0141126	20691.7	28342.4		0.281441	0.0114385	0.0298395
Glycyrrhetinic acid	other		528079	393100	325212	364208		-0.313357	0.000203513	0.000627748	1.17544e+06	1.12295e+06		-0.0440133	0.698268	0.515
Guanosine	other		1314.75	1793.39	2713.79	2390.17		0.217744	0.010881	0.0176323	2956.01	4031.04		0.0776333	0.493673	0.428809
Isotretinoin	other		1.5193e+08	1.561e+08	1.60144e+08	1.69044e+08		0.276555	0.00111729	0.00280341	1.82754e+08	1.82059e+08		-0.00863374	0.939412	0.588233
Monobutyl phthalate	other		10351.8	9981.62	8434.31	7492.04		-0.268813	0.00155409	0.00368298	39069.7	46657.8		0.18559	0.0993124	0.144532
N-methylhydantoin	other		11516.7	11927.1	13875.5	14326.2		0.190764	0.0261073	0.0363504	20749	20193.6		-0.0341244	0.763795	0.537358
N-tigloylglycine	other		7230.49	10103.4	14618.3	13125.6		0.182317	0.0336391	0.0444227	6829.22	8478.4		0.220946	0.048894	0.0904983
Oxalic acid	other		17088.3	11058.2	6061.52	7064.83		-0.529602	3.37068e-11	4.84892e-10	60918.4	56917.1		-0.184065	0.102172	0.147076
Palmitoyl sphingomyelin	other		6.94517e+06	6.79951e+06	7.60113e+06	8.09912e+06		0.181612	0.0343432	0.045135	5.96871e+06	6.26832e+06		0.194646	0.083602	0.12949
Pipecolic acid	other		5503.68	8413.21	8161.77	7704.98		0.240734	0.00475552	0.00899381	7927.16	8201.26		-0.126796	0.262381	0.285204
Pulegone	other		402486	412906	333696	339782		-0.194808	0.0230451	0.0328118	371095	278747		-0.206048	0.0667019	0.111343
Syringic acid	other		417.132	368.095	402.087	436.242		-0.186401	0.0297949	0.0404094	7656.79	1772.86		0.0783019	0.489948	0.426954
Trolox	other		6234.91	3529.11	2749.61	4755.67		-0.249508	0.00339662	0.00676414	10839	7760.08		-0.416895	0.000119656	0.00102665
Uracil	other		195920	152924	138130	154734		-0.2803	0.000949177	0.00243671	297166	266583		-0.0643073	0.570907	0.464719
Xanthine	other		652171	636082	618756	573951		-0.243193	0.00433264	0.00832159	1.08287e+06	959469		-0.153742	0.173332	0.216687
13,14-dihydro-15-keto prostaglandin j2	Prostaglandin		5760.69	7288.77	8554.59	8150.49		0.18225	0.033705	0.0444897	1798.5	2181.37		-0.0299483	0.792004	0.546361
15-deoxy-δ12,14-prostaglandin a1	Prostaglandin		2.0283e+06	2.49273e+06	3.12486e+06	3.34535e+06		0.336532	6.17909e-05	8.49158e-06	96221.3	62134.7		-0.197356	0.0793061	0.125034
8-iso-15-keto-prostaglandin-f2beta	Prostaglandin		30240.5	37060.4	47345.1	42377.1		0.384444	3.82226e-06	1.93323e-05	6845.12	3521.82		-0.1355	0.230756	0.261284
Progesterone	Prostaglandin		657065	708095	978336	1.08756e+06		0.300655	0.000375831	0.00105265	10575.9	13418.7		0.209004	0.0628039	0.107138
Prostaglandin a1 ethyl ester	Prostaglandin		98852.1	78928.6	63546.9	62035.1		-0.308658	0.000256182	0.000766479	116769	115262		-0.0780673	0.491253	0.427605
Prostaglandin b1	Prostaglandin		1.29905e+06	1.55308e+06	1.85408e+06	1.8029e+06		0.359158	1.75504e-05	7.48486e-05	293868	175405		-0.254836	0.0225334	0.0497155
Prostaglandin e1	Prostaglandin		46828.7	66733.8	86323.9	75692.7		0.394951	1.95262e-06	1.08636e-05	25857.4	27513.7		-0.050559	0.656044	0.49941
Prostaglandin e2	Prostaglandin		308271	421530	512724	557064		0.441435	7.47455e-08	5.42417e-07	45263.7	41799.2		-0.0789705	0.486237	0.425095
Prostaglandin f2alpha 1-11-lactone	Prostaglandin		326661	408900	549522	510206		0.399549	1.44466e-06	8.49158e-06	17318	16911.6		-0.00493859	0.965321	0.594807
D-ribose	saccharide		332258	351883	402440	416086		0.257963	0.00242891	0.00518034	484552	261149		0.0709585	0.531661	0.447054
Gluconic acid	saccharide		83772.4	121182	147717	132979		0.202356	0.0181484	0.02681	349995	150843		0.297829	0.00729393	0.0216631
Uridine	saccharide		1.74758e+06	1.39826e+06	1.32323e+06	1.04184e+06		-0.390641	2.57926e-06	1.38846e-05	2.42124e+06	2.27884e+06		-0.111077	0.326638	0.331871
Citrate	TCA		3.46642e+06	4.30037e+06	5.18759e+06	5.36164e+06		0.364502	1.28526e-05	5.64526e-05	3.61793e+06	4.42609e+06		0.404836	0.000195494	0.00134678
Citric acid	TCA		28290.4	28557.3	39503.9	35822.2		0.555054	2.34365e-12	6.51955e-11	28955.4	30981.4		0.189086	0.0929946	0.138707
Cholecalciferol	Vitamin		188369	258221	301426	283044		0.221664	0.00950015	0.0157373	34560.8	41095.6		0.0917217	0.418411	0.388856
Pantothenic acid	Vitamin		146240	166879	180329	196934		0.190358	0.026433	0.0367176	218823	310103		0.284385	0.0105697	0.0282947
Riboflavin	Vitamin		3272.7	3550.22	4264.2	4241.9		0.209142	0.0145427	0.0224685	4947.16	7831.82		0.136967	0.225701	0.257699
(9cis)-retinal	Vitamin derivative		654484	740949	854483	886246		0.336496	6.19117e-05	0.000219863	13172.5	13215.8		0.0361772	0.750037	0.532836
4-pyridoxate	Vitamin derivative		19378.9	26077.8	33399.1	34872		0.355936	2.11207e-05	8.81302e-05	29321.5	54346.7		0.307518	0.00552325	0.0181298
4-pyridoxic acid	Vitamin derivative		158944	194198	265839	286115		0.397732	1.62822e-06	9.37113e-06	220457	401796		0.27642	0.0130635	0.032541
L-ascorbic acid 2-sulfate	Vitamin derivative		180579	176244	145526	159413		-0.26366	0.00192563	0.00435775	91988.8	135269		0.167595	0.13729	0.183623

## Sheet: Supplementary Table 8
Supplementary Table 8. Detailed information on the effect size of the gut microbiome and host phenome variables on the variation in serum metabolomes is shown in Supplementary Figure 6.
Young-to-middle-aged (n =35)									Nonagenarians (n =46)
Microbial composition		Functional composition		Host property		Clinical index			Microbial composition		Functional composition		Host property		Clinical index
Variables	R2	Variables	R2	Variables	R2	Variables	R2		Variables	R2	Variables	R2	Variables	R2	Variables	R2
M238_Oscillibacter	0.105971	M00730	0.0974296	Smoking	0.0246534	UREA	0.0127203		M165_Faecalibacterium	0.0885554	M00632	0.0630874	SBP	0.0357058	UREA	0.0453694
M026_Lachnoclostridium sp. YL32	0.0434362	M00224	0.0383669	Drinking	0.0107066	UA	0.0122159		M250_butyrate-producing	0.0301085	M00216	0.0556209	Smoking	0.022958	LDL	0.0434468
M562	0.0151815	M00006	0.0415205			TG	0.0120108		M601	0.0376441	M00235	0.0611129			BHB	0.0878918
M507_[Clostridium]	0.0417273	M00540	0.0317014						M026_Lachnoclostridium sp. YL32	0.0593638	M00202	0.0424901			C-Peptide	0.0303678
M335	0.0592102	M00572	0.02928						M488_Ruminococcus sp. 5_1_39BFAA	0.0451237	M00468	0.0235323
M343_Anaerotignum	0.0492406	M00434	0.0201326						M430	0.0254902	M00172	0.023288
M145	0.045697								M200_[Ruminococcus] obeum	0.00758583	M00726	0.0446407
M308_Flavonifractor	0.0342863								M128_Desulfovibrio	0.0505704	M00595	0.0246785
M474	0.0447618								M209	0.0480098	M00591	0.0330588
M014_[Ruminococcus] gnavus	0.0337468								M439_Faecalibacterium prausnitzii	0.0221938	M00522	0.0206571
M508	0.0282319								M412	0.0167757	M00762	0.0250626
M060_Bacteroides vulgatus	0.0317905								M164	0.0240743	M00290	0.0318999
M189_Faecalibacterium prausnitzii	0.0236785								M416	0.0366924	M00700	0.0250704
M571	0.0231369								M022_[Clostridium]	0.0127851	M00548	0.0165121
M092	0.0264586								M025_Bacteroides cellulosilyticus	0.0305444	M00030	0.0163595
M314_Roseburia	0.0628375								M460_Clostridium	0.0441903	M00489	0.0251382
M376	0.0300599								M219_Alistipes putredinis	0.0114669	M00442	0.0240319
M467	0.0174031								M213	0.0185452
M251_Oscillibacter	0.0126546	…							M027_Citrobacter freundii	0.00864228	…
									M130_Ruminococcus bicirculans	0.0230477
									M268_[Ruminococcus]	0.0389907
									M322	0.0291397
Total number of covariates	19	Total number of covariates	6	Total number of covariates	2	Total number of covariates	3		Total number of covariates	22	Total number of covariates	17	Total number of covariates	2	Total number of covariates	4
Effect size	0.273	Effect size	0.098	Effect size	0.012	Effect size	0.099		Effect size	0.31	Effect size	0.19	Effect size	0.023	Effect size	0.114
Elderly (n = 41)									Centenarians (n = 29)
Microbial composition		Functional composition		Host property		Clinical index			Microbial composition		Functional composition		Host property		Clinical index
Variables	R2	Variables	R2	Variables	R2	Variables	R2		Variables	R2	Variables	R2	Variables	R2	Variables	R2
M548	0.10933	M00641	0.108264	sex	0.0248068	SOD	0.065036		M467	0.126463	M00737	0.142757	sex	0.0365933	hsCRP	0.0690879
M134_unclassified Lachnospiraceae	0.103461	M00818	0.104642	Drinking	0.0244857	TG	0.0420675		M205	0.0860344	M00734	0.0532267	Smoking	0.0349086	CHOL	0.0415544
M379	0.0201087	M00667	0.070866	tea	0.0207979	BHB	0.0669778		M589_Ruminococcus sp. 5_1_39BFAA	0.0427556	M00244	0.0531318	tea	0.0288509	BHB	0.0954509
M539	0.0400593	M00169	0.0158126			C-Peptide	0.0320127		M376	0.0484788	M00695	0.0295067			C-Peptide	0.0772348
M450	0.0688217	M00710	0.0306981						M068_Clostridium symbiosum	0.0732684	M00627	0.074559
M441	0.0276123	M00078	0.018912						M137_[Clostridium]	0.0502111	M00760	0.0389038
M289	0.0240611	M00250	0.0476184						M545_Clostridium	0.0321624	M00820	0.0463152
M266	0.0222774								M046	0.058816
M219_Alistipes putredinis	0.0287344								M358	0.0715996
M429_Klebsiella variicola	0.0321396								M112_Alistipes shahii	0.0162188
M492_Bacteroides uniformis	0.015881								M165_Faecalibacterium	0.0333296
M189_Faecalibacterium prausnitzii	0.0258071								M207_Fusobacterium mortiferum	0.0312108
Total number of covariates	12	Total number of covariates	7	Total number of covariates	3	Total number of covariates	4		Total number of covariates	12	Total number of covariates	7	Total number of covariates	3	Total number of covariates	4
Effect size	0.276	Effect size	0.156	Effect size	0.026	Effect size	0.11		Effect size	0.341	Effect size	0.191	Effect size	0.042	Effect size	0.171

## Sheet: Supplementary Table 9
Supplementary Table 9. Key enzymes involved in kidney toxin metabolism and bile acid metabolism used in this study.
Metabolites	Enzyme descriptions	EC ID	KO ID	Number of annotated genes in the catalog
p-Cresol	4-hydroxyphenylacetate decarboxylase	4.1.1.83	K18427/K18428	478
Phenol	tyrosine phenol-lyase	4.1.99.2	K01668	28
Indole	tryptophanase	4.1.99.1	K01667	193
Phenylacetaldehyde	phenylacetate-CoA ligase	6.2.1.30	K01912/ K00146	1243
Hippuric acid	hippurate hydrolase	3.5.1.32	K01451	35
Primary BAs	bile salt hydrolase (BSH)	3.5.1.24	K01442	870
UDCA/UCA	hydroxysteroid dehydrogenase	1.1.1.159	K00076	6119
Secondary BAs	multiple steps 7α/β-dehydroxylation	multiple	K15868-K15874	1805

## Sheet: Supplementary Table 10
Supplementary Table 10. Changes in key enzymes involved in renal toxin metabolism and bile acid metabolism with age at different MGSs in this study.
p−Cresol synthesis						Indole synthesis
MGS name	young-to-middle-aged(mean normalized level)	elderly(mean normalized level)	nonagenarians(mean normalized level)	centenarians(mean normalized level)	Kruskal-Wallis rank sum test (p)	MGS name	young-to-middle-aged(mean normalized level)	elderly(mean normalized level)	nonagenarians(mean normalized level)	centenarians(mean normalized level)	Kruskal-Wallis rank sum test (p)
M001(6)	6.05429e-08	1.59674e-07	1.76882e-06	6.64368e-07	0.00713407	M005_Escherichia coli(2)	9.58513e-06	1.19541e-05	2.3937e-05	2.53223e-05	0.00228427
M004_Raoultella ornithinolytica(1)	3.67611e-07	9.37912e-07	1.65962e-06	7.63566e-07	0.00188456	M008(3)	1.66602e-08	2.24868e-08	1.10064e-07	4.10187e-07	0.0202671
M005_Escherichia coli(2)	2.03187e-06	2.8909e-06	6.20176e-06	7.16166e-06	0.00186206	M076(1)	0	8.25223e-09	4.52026e-08	0	0.00446437
M022_[Clostridium](2)	1.4127e-08	1.98301e-07	2.23938e-07	3.00508e-07	0.00936872	M079(3)	1.13136e-06	9.05777e-07	2.49097e-06	2.91115e-06	0.0102907
M027_Citrobacter freundii(2)	3.70724e-07	9.58223e-07	1.69179e-06	7.70783e-07	0.00199317	M083_Odoribacter splanchnicus(1)	6.29616e-07	3.88366e-07	1.10052e-06	9.29485e-07	0.00153233
M033(1)	1.05337e-08	6.96689e-08	1.74516e-07	2.25436e-08	0.0167382	M084(1)	2.1181e-07	3.60493e-07	6.32925e-07	7.63017e-07	0.0398563
M050_Clostridium scindens(3)	2.11024e-08	3.46128e-08	6.29188e-08	1.39271e-07	0.00701203	M133(2)	1.34384e-08	1.37076e-08	1.05068e-07	2.85803e-07	0.0111379
M083_Odoribacter splanchnicus(1)	5.33587e-07	3.07462e-07	9.29852e-07	7.53848e-07	0.00156827	M142_Bacteroides eggerthii(1)	2.27242e-07	1.02349e-07	4.78902e-07	1.396e-06	0.0340365
M098_Parabacteroides merdae(1)	2.40835e-07	2.76605e-07	6.73549e-07	4.99245e-07	0.0020545	M146_Alistipes finegoldii(2)	3.28729e-07	6.18243e-07	6.57742e-07	8.65746e-07	0.0232795
M211_Desulfovibrio piger(1)	5.62491e-08	5.03975e-08	1.09746e-07	2.05416e-07	0.000516827	M382_Oscillibacter(1)	0	8.25223e-09	4.52026e-08	0	0.00446437
M280_Lachnospiraceae bacterium 2_1_46FAA(2)	7.4351e-07	1.21394e-06	5.88686e-07	1.08771e-06	0.0320443	M468_Escherichia coli(1)	4.04078e-06	4.78664e-06	9.59009e-06	1.01992e-05	0.00542943
M343_Anaerotignum(1)	1.60357e-07	1.5116e-07	3.33357e-07	2.37671e-07	0.0410043	M541_Acidaminococcus fermentans(1)	4.95417e-08	1.09247e-07	1.50457e-08	1.76008e-08	0.0405431
M404(1)	7.78039e-09	1.05057e-08	5.42616e-08	7.08505e-08	0.0189109	M593_Escherichia coli(1)	5.29642e-07	8.51536e-07	1.32339e-06	1.49448e-06	0.00829669
M468_Escherichia coli(2)	1.19118e-06	1.45988e-06	3.38789e-06	3.80683e-06	0.00248761
Phenol synthesis						Phenylacetaldehyde synthesis
MGS name	young-to-middle-aged(mean normalized level)	elderly(mean normalized level)	nonagenarians(mean normalized level)	centenarians(mean normalized level)	Kruskal-Wallis rank sum test (p)	MGS name	young-to-middle-aged(mean normalized level)	elderly(mean normalized level)	nonagenarians(mean normalized level)	centenarians(mean normalized level)	Kruskal-Wallis rank sum test (p)
M006(1)	4.55128e-08	6.72822e-08	1.4321e-07	1.32273e-07	0.0221842	M001(8)	8.65081e-08	2.12707e-07	1.08027e-06	3.93712e-07	0.00196126
M137_[Clostridium](1)	2.18564e-07	1.55585e-07	8.21227e-08	7.17574e-08	0.00825979	M005_Escherichia coli(4)	1.02699e-05	1.60703e-05	3.29825e-05	3.59958e-05	0.0020951
						M006(3)	1.39084e-07	1.92732e-07	3.75169e-07	4.26068e-07	0.0157811
Secondary bile acid synthesis						M009(5)	6.22828e-07	9.09752e-07	7.64858e-07	2.16327e-06	0.0364748
MGS	young-to-middle-aged(mean normalized level)	elderly(mean normalized level)	nonagenarians(mean normalized level)	centenarians(mean normalized level)	Kruskal-Wallis rank sum test (p)	M011_Enterobacter cloacae(5)	1.95212e-08	6.68603e-08	3.41514e-07	7.14609e-08	0.00369568
M005_Escherichia coli(12)	1.76953e-05	2.70814e-05	5.65491e-05	6.22525e-05	0.00146947	M017_Bilophila wadsworthia(6)	9.01654e-07	1.34362e-06	1.08509e-06	2.99209e-06	0.0341659
M006(6)	1.12485e-07	2.4221e-07	2.12358e-06	9.76038e-07	0.0109098	M020_Parabacteroides sp. CT06(8)	1.39118e-05	4.04268e-06	4.74785e-06	6.61524e-06	0.0132029
M010_Anaerostipes hadrus(6)	5.27424e-06	1.28092e-06	1.14074e-06	2.76759e-07	0.000373257	M022_[Clostridium](1)	3.80956e-09	7.20804e-08	6.00455e-08	1.02561e-07	0.0176811
M017_Bilophila wadsworthia(4)	2.98091e-07	4.73221e-07	3.78722e-07	1.10283e-06	0.0159997	M027_Citrobacter freundii(2)	2.43701e-08	2.31038e-07	4.45827e-07	2.09217e-07	0.00702947
M033(2)	4.31745e-09	8.4653e-08	1.16974e-07	5.46783e-08	0.011061	M028_Citrobacter freundii(1)	1.94192e-08	1.91498e-07	3.56221e-07	2.04638e-07	0.0170111
M034(4)	2.41476e-07	6.05654e-08	2.70209e-08	5.61588e-09	0.0175231	M056(3)	3.39161e-07	7.27338e-10	4.51664e-07	3.04486e-08	0.0441127
M067(4)	1.51234e-08	1.75807e-07	6.51145e-08	8.97694e-08	0.0168333	M068_Clostridium symbiosum(1)	3.71787e-08	9.54501e-08	9.74541e-08	2.48041e-07	0.0388638
M068_Clostridium symbiosum(3)	1.00234e-07	1.51599e-07	2.48608e-07	5.20087e-07	0.00997229	M083_Odoribacter splanchnicus(1)	7.84912e-07	4.78647e-07	1.54849e-06	1.24873e-06	0.000481468
M072_Ruminococcus sp. 5_1_39BFAA(4)	8.34865e-07	1.43822e-06	6.52735e-07	5.88872e-07	0.0364746	M085_Bacteroides(2)	7.76747e-08	7.84604e-08	1.4646e-07	2.81953e-07	0.00721907
M078(1)	5.36085e-08	1.22467e-07	1.98306e-07	2.68962e-07	0.0180211	M088(2)	1.62416e-09	3.35791e-08	6.42413e-08	1.11102e-07	0.00784098
M079(6)	2.30687e-06	1.78673e-06	5.8468e-06	6.23186e-06	0.0297553	M089_Desulfovibrio(6)	1.18037e-07	3.49004e-08	3.4958e-07	6.90495e-08	0.016983
M089_Desulfovibrio(18)	2.05933e-07	6.77461e-08	6.80058e-07	1.18245e-07	0.00618606	M098_Parabacteroides merdae(4)	1.30759e-06	1.53492e-06	3.54017e-06	2.48543e-06	0.00408733
M090_Faecalibacterium prausnitzii(2)	1.22452e-06	1.70418e-06	6.97922e-07	7.303e-07	0.0382436	M107(3)	2.29838e-08	9.04679e-08	8.52776e-08	2.50922e-07	0.0353841
M094(2)	1.96023e-08	0	1.21015e-07	4.11055e-08	0.00384604	M133(2)	7.18525e-09	1.49152e-08	1.21371e-07	3.66119e-07	0.0164739
M100_Ruminococcus(1)	8.72646e-08	4.51708e-07	2.77084e-08	3.35317e-08	0.0127752	M137_[Clostridium](1)	3.39023e-07	2.64311e-07	1.06644e-07	7.22014e-08	0.0149825
M117_Roseburia(2)	0	1.54692e-09	1.10095e-08	1.38695e-07	0.0226117	M142_Bacteroides eggerthii(3)	7.48119e-07	3.07276e-07	1.45501e-06	4.54831e-06	0.0286738
M137_[Clostridium](2)	3.8084e-07	2.54924e-07	1.29387e-07	8.81949e-08	0.0076964	M160_Parabacteroides(3)	1.97174e-08	1.50312e-07	5.54301e-07	2.78941e-07	0.00704502
M160_Parabacteroides(1)	1.05986e-08	6.20954e-08	1.45507e-07	8.31419e-08	0.0256372	M184(1)	1.52995e-08	2.65105e-08	5.98371e-08	3.04117e-09	0.0246828
M217_Flavonifractor(5)	6.247e-08	1.86431e-07	5.74502e-08	3.89581e-07	0.0183602	M190_[Clostridium](3)	6.37239e-08	1.30403e-07	1.27116e-07	2.98166e-07	0.0220977
M222_Ruminococcus sp. SR1/5(5)	4.0042e-08	1.19372e-07	1.21984e-07	4.8126e-08	0.0466601	M211_Desulfovibrio piger(4)	9.63383e-07	8.23941e-07	1.54098e-06	2.67521e-06	0.000176195
M275_Ruminococcus sp. 5_1_39BFAA(1)	1.30077e-07	1.58667e-07	4.74324e-08	4.87545e-08	0.0169745	M236_[Eubacterium](1)	9.73267e-08	1.42729e-07	1.17531e-07	0	0.0158174
M284(1)	4.72188e-08	3.35742e-08	3.68738e-08	6.69248e-08	0.0451443	M237(1)	1.97686e-08	3.58551e-08	1.64999e-07	1.35762e-07	0.0345078
M322(1)	3.14111e-07	4.34823e-07	4.16694e-07	7.45729e-07	0.033245	M295_[Eubacterium](1)	2.55265e-08	3.4267e-08	0	3.69539e-08	0.046872
M468_Escherichia coli(2)	3.2647e-06	3.30263e-06	7.31818e-06	8.91748e-06	0.0096353	M324_Coprococcus sp. ART55/1(1)	1.32902e-07	2.06331e-07	8.90313e-07	1.87035e-07	0.0089924
M485_Escherichia coli(2)	3.88212e-06	5.55576e-06	1.24379e-05	1.34431e-05	0.00255955	M401(2)	8.90066e-08	9.51773e-08	8.14192e-08	1.38473e-07	0.0336771
M488_Ruminococcus sp. 5_1_39BFAA(2)	5.29266e-07	8.39011e-07	3.83301e-07	3.5431e-07	0.0274938	M449(3)	3.89123e-09	1.37594e-08	1.18883e-07	7.69998e-08	0.0291974
M505_Kluyvera(2)	1.40444e-08	2.7396e-08	7.08173e-08	2.26486e-09	0.0471879	M472_Klebsiella aerogenes(1)	4.21116e-08	2.29902e-07	2.5444e-07	1.3485e-07	0.00670369
M523_Escherichia coli(4)	6.5747e-06	1.06441e-05	1.87364e-05	2.06624e-05	0.00128992	M485_Escherichia coli(1)	2.09402e-06	4.38072e-06	9.532e-06	9.07059e-06	0.00859709
M524(1)	1.03647e-07	9.95517e-10	8.64122e-10	2.1822e-08	0.00666458	M568(3)	3.89123e-09	1.37594e-08	1.18883e-07	7.69998e-08	0.0291974
M537_Escherichia coli(3)	2.91967e-06	4.94357e-06	1.14317e-05	1.29167e-05	0.000852158	M574(1)	2.14123e-07	8.41046e-08	1.92624e-07	2.40306e-07	0.00924813
M561_[Clostridium](1)	3.23029e-09	6.6155e-08	5.26016e-08	8.55429e-08	0.0308008
M593_Escherichia coli(1)	2.40417e-07	3.93339e-07	6.33781e-07	6.98664e-07	0.0112299
Hippurate synthesis
MGS name	young-to-middle-aged(mean normalized level)	elderly(mean normalized level)	nonagenarians(mean normalized level)	centenarians(mean normalized level)	Kruskal-Wallis rank sum test (p)
M002_Klebsiella michiganensis (5)	2.74817e-08	3.73239e-07	1.04097e-07	7.41593e-08	0.0491155
M011_Enterobacter cloacae (1)	0	3.35938e-09	3.53044e-08	8.05378e-09	0.0447636
M348_Leuconostoc lactis (1)	0	3.35938e-09	3.53044e-08	8.05378e-09	0.0447636

[truncated: 6 more sheets: Supplementary Table 11, Supplementary Table 12, Supplementary Table 13, Supplementary Table 14, Supplementary Table 15, Supplementary Table 16]
